# Supplementary material for: Sublethal systemic LPS in mice enables gut-luminal pathogens to bloom through oxygen species-mediated microbiota inhibition
Source: Nat Commun. 2025 Mar 20;16:2760. doi: 10.1038/s41467-025-57979-0 (PMC11926250; doi:10.1038/s41467-025-57979-0)
Supplement: Supplementary file 4 — Source Data [file 41467_2025_57979_MOESM4_ESM.xlsx]

## Sheet: Figure 1
Source Data Figure 1
Figure 1b S. Tm c.f.u. g-1 faeces
	PBS	LPS	Strep			Comparison	p value	Significantly different	Analysis	Software
	8810	36000000	1360000000			PBS vs LPS	0.0002	p<0.05	Mann-Withney test	Prism v9
	1750	296000000	1860000000
	1000	20400000	1120000000
	1000	178000000	2910000000
	79400	8430000	3310000000
	27200	10200000	777000000
	4570	134000000	1410000000
	323000	1250000000	1870000000
			1670000000
n=	8	8	9
Figure 1c S. Tm generations faeces
	PBS	LPS	Strep			Comparison	p value	Significantly different	Analysis	Software
	0	7.80688	10.1065			PBS vs LPS	0.0478	p<0.05	Kruskal-Wallis test (Multiple comparisons)	Prism v9
	0	7.51778	6.5309			PBS vs Strep	0.0008	p<0.05	Kruskal-Wallis test (Multiple comparisons)	Prism v9
	0	10.8234	6.59973			LPS vs Strep	0.3462	Not significant	Kruskal-Wallis test (Multiple comparisons)	Prism v9
	5.1865	8.01282	10.7049
	0.957094	7.23947	8.4262
	5.11629	2.86566	7.84941
		5.34912	12.5958
		5.45763
		5.77391
		5.02607
n=	6	10	7
Figure 1d S. Tm Δ4 c.f.u. g-1 faeces
	PBS	LPS				Comparison	p value	Significantly different	Analysis	Software
	1000	2490000				PBS vs LPS	0.0012	p<0.05	Mann-Withney test	Prism v9
	2900	2060000
	19900	31700000
	9460	268000000
	9830	26900000
	8440	4440000
		200000000
n=	6	7
Figure 1e %sicA-gfp+ S. Tm
	Strep	LPS				Comparison	p value	Significantly different	Analysis	Software
	76.8	2.46				Strep vs LPS	<0.0001	p<0.05	Mann-Withney test	Prism v9
	36	5.97
	47.6	2.83
	17.2	0.83
	70.7	1.18
	54.6	0.62
	39.6	1.17
	32.9	0.07
	26.7	0.72
	21.1	2.67
	27.5	2.27
	52.3	2.74
	6.08	1.45
	29.1
	9.82
	91
	83.1
n=	17	13
Figure 1f E. coli c.f.u. g-1 faeces
	PBS	LPS				Comparison	p value	Significantly different	Analysis	Software
	69200	301000				PBS vs LPS	0.0079	p<0.05	Mann-Withney test	Prism v9
	9780	214000
	99600	56700000
	1000	149000000
	12000	6080000
n=	5	5
Figure 1g K. pneumoniae c.f.u. g-1 faeces
	PBS	LPS				Comparison	p value	Significantly different	Analysis	Software
	1000	10800000				PBS vs LPS	0.0022	p<0.05	Mann-Withney test	Prism v9
	1090000	4940000
	26500	2950000
	4870	7060000
	7560	1540000
	5250	230000000
n=	6	6
Figure 1h E. faecium c.f.u. g-1 feces
	PBS	LPS				Comparison	p value	Significantly different	Analysis	Software
	9220	329000				PBS vs LPS	0.0022	p<0.05	Mann-Withney test	Prism v9
	15800	655000
	12200	2560000
	46500	732000
	3870	340000
	50200	1360000
n=	6	6
Figure 1i Avir S. Tm c.f.u. g-1 faeces
	PBS d1	LPS d1	PBS 2d	LPS 2d
	27900000	17100000	110000000	613000000		Comparison	p value	Significantly different	Analysis	Software
	6130000	76000000	87300000	1330000000		PBS vs LPS d1	0.4286	Not significant	Mann-Withney test	Prism v9
	7690000	13400000	54800000	3270000000		PBS vs LPS d2	0.0087	p<0.05	Mann-Withney test	Prism v9
	2730000	7320000	37500000	100000000
	4970000	7770000	47800000	220000000
		1910000		158000000
n=	5	6	5	6
Figure 1j S. Tm c.f.u. g-1 faeces
	Tlr4+/- PBS	Tlr4+/- LPS	Tlr4-/- PBS	Tlr4-/- LPS		Comparison	p value	Significantly different	Analysis	Software
	5760	773000	2450	11700		TR4+/- PBS vs LPS	0.014	p<0.05	Mann-Withney test	Prism v9
	10600	199000	3330	23100		TLR4-/- PBS vs LPS	0.1996	Not significant	Mann-Withney test	Prism v9
	1000	638000	65500	8860		LPS TLR4+/- vs TRL4-/-	0.0038	p<0.05	Mann-Withney test	Prism v9
	34800	13100000	17700	15600
	2950000	17700000	1870	438000
	30700	7830000	735000	32400
		438000	29300	50000
			4940	3280000
				55100
n=	6	7	8	9
Figure 1k S. Tm c.f.u. g-1 faeces
	1 ug LPS	5 ug LPS				Comparison	p value	Significantly different	Analysis	Software
	9760000	17700000				1 ug vs 5 ug	0.0043	p<0.05	Mann-Withney test	Prism v9
	2380000	2890000000
	4310000	403000000
	212000	159000000
	138000000	296000000
	6820000	1080000000
n=	6	6
Figure 1l S. Tm c.f.u. g-1 faeces
	PBS	Flagellin				Comparison	p value	Significantly different	Analysis	Software
	151000	9760				PBS vs Flagellin	0.9497	Not significant	Mann-Withney test	Prism v9
	505000	15400
	4470	34100
	2720	46200
	16500	168000
	115000	20800
	50500
	1000
n=	8	6
Figure 1m S. Tm c.f.u. g-1 faeces
	PBS	CpG				Comparison	p value	Significantly different	Analysis	Software
	681000	864000				PBS vs CpG	>0.9999	Not significant	Mann-Withney test	Prism v9
	16100	1580
	10400	32400
	9290	1000
	2340	32500
	381000	137000
n=	6	6

## Sheet: Figure 2
Source Data Figure 2
Figure 2a Lipocalin-2 ng g-1 caecal content
	PBS	LPS	Strep				Comparison	p value	Significantly different	Analysis	Software
	1.84278	25.2823	7718.05				PBS vs LPS	0.0611	Not significant	Kruskal-Wallis test (Multiple comparisons)	Prism v9
	1.45848	260.35	4525.32				PBS vs Strep	0.0002	p<0.05	Kruskal-Wallis test (Multiple comparisons)	Prism v9
	1	55.3515	3449.06
	1.29002	14.1578	3276.85
	1	4.37429	7229.54
	1	61.0857
		12.6044
		8.65773
		1.6518
n=	6	9	5
Figure 2c Lipocalin-2 ng g-1 caecal content
	0h	3h	6h	9h	12h		Comparison	p value	Significantly different	Analysis	Software
	1	1	2.5654	10.1991	24.852		0h vs 3h	>0.9999	Not significant	Kruskal-Wallis test (Multiple comparisons)	Prism v9
	1	1	1	19.8843	85.1		0h vs 6h	0.1585	Not significant	Kruskal-Wallis test (Multiple comparisons)	Prism v9
	1	1	14.8091	6.98811	13.656		0h vs 9h	0.0013	p<0.05	Kruskal-Wallis test (Multiple comparisons)	Prism v9
	1.20326	1	6.42537	2.4492	3.359		0h vs 12h	<0.0001	p<0.05	Kruskal-Wallis test (Multiple comparisons)	Prism v9
	1	1	1	23.3895	25.094
	1	1.08579	11.9858	5.82683	13.229
	1
	1
	1
	1
	1
	1
	1
	1
	1
	1
	1
	1
n=	18	6	6	6	6
Figure 2d Biological process upregulated Caecum transciptome 6h post LPS
term	enrich_score	fdr
cytokine secretion	4.9	≤0.05
response to molecule of bacterial origin	4.9	≤0.05
response to cytokine	4.8	≤0.05
response to biotic stimulus	4.7	≤0.05
cytokine production	4.2	≤0.05
response to lipid	2.5	≤0.05
response to oxygen-containing compound	2.1	≤0.05
apoptotic process	2	≤0.05
programmed cell death	2	≤0.05
cell death	2	≤0.05
Figure 2e Caecum transcriptome 6h post LPS Log 2 fold change
genes	mouse	treatment	time	FPKM	PBS_median	Fold change	Log2 fold change
Cxcl10	AK830	PBS	0h	0.294	0.2917	1.00788	0.0113308
Cxcl9	AK830	PBS	0h	0.415	0.6251	0.663894	-0.590976
Cybb	AK830	PBS	0h	6.993	8.444	0.828162	-0.272015
Duox2	AK830	PBS	0h	0.3743	0.3743	1	0
Il1a	AK830	PBS	0h	0.1246	0.2212	0.563291	-0.828047
Il1b	AK830	PBS	0h	0.5327	0.4745	1.12266	0.166915
Il33	AK830	PBS	0h	6.144	6.144	1	0
Il6	AK830	PBS	0h	0.09653	0.08598	1.1227	0.166976
Lcn2	AK830	PBS	0h	0.4651	0.3369	1.38053	0.465221
Nos2	AK830	PBS	0h	0.02224	0.02224	1	0
Nox1	AK830	PBS	0h	19.03	21.2	0.897642	-0.155789
Reg3b	AK830	PBS	0h	0.3124	21.88	0.0142779	-6.13007
Reg3g	AK830	PBS	0h	0.086	0.8107	0.106081	-3.23676
Tnf	AK830	PBS	0h	0.07934	0.03937	2.01524	1.01095
Cxcl10	AK831	PBS	0h	0.2136	0.2917	0.732259	-0.449574
Cxcl9	AK831	PBS	0h	0.6251	0.6251	1	0
Cybb	AK831	PBS	0h	8.444	8.444	1	0
Duox2	AK831	PBS	0h	0.5681	0.3743	1.51777	0.60195
Il1a	AK831	PBS	0h	0.1358	0.2212	0.613924	-0.703868
Il1b	AK831	PBS	0h	0.7964	0.4745	1.6784	0.747085
Il33	AK831	PBS	0h	8.099	6.144	1.3182	0.398566
Il6	AK831	PBS	0h	0.04209	0.08598	0.489532	-1.03052
Lcn2	AK831	PBS	0h	0.1738	0.3369	0.51588	-0.954892
Nos2	AK831	PBS	0h	0	0.02224	0	-Inf
Nox1	AK831	PBS	0h	24.44	21.2	1.15283	0.20518
Reg3b	AK831	PBS	0h	0	21.88	0	-Inf
Reg3g	AK831	PBS	0h	0.075	0.8107	0.0925126	-3.43421
Tnf	AK831	PBS	0h	0.0346	0.03937	0.878842	-0.186325
Cxcl10	AK832	PBS	0h	0.2619	0.2917	0.89784	-0.155469
Cxcl9	AK832	PBS	0h	0.9073	0.6251	1.45145	0.537493
Cybb	AK832	PBS	0h	9.178	8.444	1.08693	0.120253
Duox2	AK832	PBS	0h	0.2346	0.3743	0.62677	-0.673992
Il1a	AK832	PBS	0h	0.333	0.2212	1.50542	0.590171
Il1b	AK832	PBS	0h	0.4745	0.4745	1	0
Il33	AK832	PBS	0h	10.99	6.144	1.78874	0.838941
Il6	AK832	PBS	0h	0.08598	0.08598	1	0
Lcn2	AK832	PBS	0h	0.2367	0.3369	0.702582	-0.509261
Nos2	AK832	PBS	0h	0	0.02224	0	-Inf
Nox1	AK832	PBS	0h	21.64	21.2	1.02075	0.0296362
Reg3b	AK832	PBS	0h	0	21.88	0	-Inf
Reg3g	AK832	PBS	0h	0.0383	0.8107	0.0472431	-4.40375
Tnf	AK832	PBS	0h	0	0.03937	0	-Inf
Cxcl10	AK833	PBS	0h	0.2917	0.2917	1	0
Cxcl9	AK833	PBS	0h	0.3744	0.6251	0.598944	-0.739507
Cybb	AK833	PBS	0h	5.256	8.444	0.622454	-0.683961
Duox2	AK833	PBS	0h	1.114	0.3743	2.97622	1.57348
Il1a	AK833	PBS	0h	0.1236	0.2212	0.55877	-0.839673
Il1b	AK833	PBS	0h	0.3776	0.4745	0.795785	-0.329549
Il33	AK833	PBS	0h	5.12	6.144	0.833333	-0.263034
Il6	AK833	PBS	0h	0.09579	0.08598	1.1141	0.155874
Lcn2	AK833	PBS	0h	0.06593	0.3369	0.195696	-2.35331
Nos2	AK833	PBS	0h	0	0.02224	0	-Inf
Nox1	AK833	PBS	0h	12.76	21.2	0.601887	-0.732436
Reg3b	AK833	PBS	0h	10.75	21.88	0.491316	-1.02528
Reg3g	AK833	PBS	0h	0.8107	0.8107	1	0
Tnf	AK833	PBS	0h	0.03937	0.03937	1	0
Cxcl10	AK834	PBS	0h	0.2998	0.2917	1.02777	0.039515
Cxcl9	AK834	PBS	0h	0.5386	0.6251	0.861622	-0.214873
Cybb	AK834	PBS	0h	6.119	8.444	0.724657	-0.464631
Duox2	AK834	PBS	0h	1.414	0.3743	3.77772	1.91752
Il1a	AK834	PBS	0h	0.0953	0.2212	0.430832	-1.2148
Il1b	AK834	PBS	0h	0.388	0.4745	0.817703	-0.290351
Il33	AK834	PBS	0h	6.027	6.144	0.980957	-0.0277382
Il6	AK834	PBS	0h	0.1477	0.08598	1.71784	0.780597
Lcn2	AK834	PBS	0h	0.271	0.3369	0.804393	-0.314028
Nos2	AK834	PBS	0h	0.02268	0.02224	1.01978	0.0282639
Nox1	AK834	PBS	0h	19.81	21.2	0.934434	-0.0978354
Reg3b	AK834	PBS	0h	21.88	21.88	1	0
Reg3g	AK834	PBS	0h	3.947	0.8107	4.86863	2.28352
Tnf	AK834	PBS	0h	0	0.03937	0	-Inf
Cxcl10	AK835	PBS	0h	0.1988	0.2917	0.681522	-0.553168
Cxcl9	AK835	PBS	0h	0.9566	0.6251	1.53032	0.613829
Cybb	AK835	PBS	0h	8.562	8.444	1.01397	0.0200213
Duox2	AK835	PBS	0h	0.3937	0.3743	1.05183	0.0729017
Il1a	AK835	PBS	0h	0.2212	0.2212	1	0
Il1b	AK835	PBS	0h	1.003	0.4745	2.1138	1.07984
Il33	AK835	PBS	0h	9.372	6.144	1.52539	0.609179
Il6	AK835	PBS	0h	0	0.08598	0	-Inf
Lcn2	AK835	PBS	0h	0.3369	0.3369	1	0
Nos2	AK835	PBS	0h	0.02256	0.02224	1.01439	0.0206103
Nox1	AK835	PBS	0h	21.2	21.2	1	0
Reg3b	AK835	PBS	0h	4.753	21.88	0.21723	-2.2027
Reg3g	AK835	PBS	0h	0.9159	0.8107	1.12976	0.176022
Tnf	AK835	PBS	0h	0.04024	0.03937	1.0221	0.0315336
Cxcl10	AK836	LPS	6h	355.7	0.2917	1219.4	10.252
Cxcl9	AK836	LPS	6h	170.4	0.6251	272.596	8.09062
Cybb	AK836	LPS	6h	28.64	8.444	3.39176	1.76203
Duox2	AK836	LPS	6h	16.32	0.3743	43.6014	5.4463
Il1a	AK836	LPS	6h	0.7198	0.2212	3.25407	1.70224
Il1b	AK836	LPS	6h	2.022	0.4745	4.26133	2.0913
Il33	AK836	LPS	6h	23.14	6.144	3.76628	1.91314
Il6	AK836	LPS	6h	3.234	0.08598	37.6134	5.23317
Lcn2	AK836	LPS	6h	13.36	0.3369	39.6557	5.30946
Nos2	AK836	LPS	6h	1.824	0.02224	82.0144	6.35781
Nox1	AK836	LPS	6h	135.8	21.2	6.40566	2.67935
Reg3b	AK836	LPS	6h	110.9	21.88	5.06856	2.34157
Reg3g	AK836	LPS	6h	37.85	0.8107	46.688	5.54498
Tnf	AK836	LPS	6h	1.283	0.03937	32.5883	5.02628
Cxcl10	AK837	LPS	6h	407.7	0.2917	1397.67	10.4488
Cxcl9	AK837	LPS	6h	257.7	0.6251	412.254	8.68739
Cybb	AK837	LPS	6h	30.98	8.444	3.66888	1.87534
Duox2	AK837	LPS	6h	27.4	0.3743	73.2033	6.19384
Il1a	AK837	LPS	6h	0.3033	0.2212	1.37116	0.455394
Il1b	AK837	LPS	6h	3.458	0.4745	7.28767	2.86546
Il33	AK837	LPS	6h	25.47	6.144	4.14551	2.05155
Il6	AK837	LPS	6h	2.559	0.08598	29.7627	4.89544
Lcn2	AK837	LPS	6h	25.8	0.3369	76.5806	6.25891
Nos2	AK837	LPS	6h	3.007	0.02224	135.207	7.07902
Nox1	AK837	LPS	6h	133.3	21.2	6.28774	2.65254
Reg3b	AK837	LPS	6h	93.62	21.88	4.27879	2.0972
Reg3g	AK837	LPS	6h	45.68	0.8107	56.3464	5.81625
Tnf	AK837	LPS	6h	0.7725	0.03937	19.6215	4.29437
Cxcl10	AK838	LPS	6h	255.3	0.2917	875.214	9.77349
Cxcl9	AK838	LPS	6h	238.2	0.6251	381.059	8.57387
Cybb	AK838	LPS	6h	32.06	8.444	3.79678	1.92478
Duox2	AK838	LPS	6h	37.04	0.3743	98.9581	6.62875
Il1a	AK838	LPS	6h	0.7185	0.2212	3.24819	1.69964
Il1b	AK838	LPS	6h	4.551	0.4745	9.59115	3.2617
Il33	AK838	LPS	6h	19.55	6.144	3.18197	1.66992
Il6	AK838	LPS	6h	1.814	0.08598	21.0979	4.39903
Lcn2	AK838	LPS	6h	36.5	0.3369	108.341	6.75943
Nos2	AK838	LPS	6h	8.436	0.02224	379.317	8.56726
Nox1	AK838	LPS	6h	99.46	21.2	4.69151	2.23005
Reg3b	AK838	LPS	6h	435.5	21.88	19.904	4.31499
Reg3g	AK838	LPS	6h	101.9	0.8107	125.694	6.97377
Tnf	AK838	LPS	6h	1.728	0.03937	43.8913	5.45586
Cxcl10	AK839	LPS	6h	299.6	0.2917	1027.08	10.0043
Cxcl9	AK839	LPS	6h	191.5	0.6251	306.351	8.25904
Cybb	AK839	LPS	6h	23.09	8.444	2.73449	1.45127
Duox2	AK839	LPS	6h	38.6	0.3743	103.126	6.68826
Il1a	AK839	LPS	6h	1.04	0.2212	4.70163	2.23316
Il1b	AK839	LPS	6h	4.515	0.4745	9.51528	3.25025
Il33	AK839	LPS	6h	30.35	6.144	4.93978	2.30445
Il6	AK839	LPS	6h	1.611	0.08598	18.7369	4.22781
Lcn2	AK839	LPS	6h	33.44	0.3369	99.2579	6.63311
Nos2	AK839	LPS	6h	6.515	0.02224	292.941	8.19446
Nox1	AK839	LPS	6h	82.91	21.2	3.91085	1.96748
Reg3b	AK839	LPS	6h	174	21.88	7.95247	2.9914
Reg3g	AK839	LPS	6h	47.36	0.8107	58.4187	5.86836
Tnf	AK839	LPS	6h	1.876	0.03937	47.6505	5.57442
Cxcl10	AK840	LPS	6h	206.7	0.2917	708.605	9.46884
Cxcl9	AK840	LPS	6h	259.1	0.6251	414.494	8.69521
Cybb	AK840	LPS	6h	43.44	8.444	5.14448	2.36303
Duox2	AK840	LPS	6h	19.83	0.3743	52.9789	5.72735
Il1a	AK840	LPS	6h	1.036	0.2212	4.68354	2.2276
Il1b	AK840	LPS	6h	5.98	0.4745	12.6027	3.65567
Il33	AK840	LPS	6h	27.46	6.144	4.4694	2.16008
Il6	AK840	LPS	6h	1.264	0.08598	14.7011	3.87785
Lcn2	AK840	LPS	6h	23.76	0.3369	70.5254	6.14007
Nos2	AK840	LPS	6h	3.159	0.02224	142.041	7.15017
Nox1	AK840	LPS	6h	112.7	21.2	5.31604	2.41035
Reg3b	AK840	LPS	6h	119.5	21.88	5.46161	2.44933
Reg3g	AK840	LPS	6h	35.05	0.8107	43.2342	5.4341
Tnf	AK840	LPS	6h	1.439	0.03937	36.5507	5.19183
Cxcl10	AK841	LPS	6h	136.7	0.2917	468.632	8.87231
Cxcl9	AK841	LPS	6h	128.8	0.6251	206.047	7.68683
Cybb	AK841	LPS	6h	33.5	8.444	3.96731	1.98816
Duox2	AK841	LPS	6h	17.59	0.3743	46.9944	5.55442
Il1a	AK841	LPS	6h	0.7324	0.2212	3.31103	1.72728
Il1b	AK841	LPS	6h	2.645	0.4745	5.57429	2.47879
Il33	AK841	LPS	6h	19.08	6.144	3.10547	1.63481
Il6	AK841	LPS	6h	1.332	0.08598	15.492	3.95345
Lcn2	AK841	LPS	6h	15.49	0.3369	45.978	5.52287
Nos2	AK841	LPS	6h	1.591	0.02224	71.5378	6.16063
Nox1	AK841	LPS	6h	104.5	21.2	4.92925	2.30137
Reg3b	AK841	LPS	6h	311.3	21.88	14.2276	3.83062
Reg3g	AK841	LPS	6h	68.93	0.8107	85.0253	6.40982
Tnf	AK841	LPS	6h	0.6894	0.03937	17.5108	4.13017
Figure 2f Oxygen species μmol g-1 caecal content
	PBS	LPS	Strep + PBS	Strep + LPS			Comparison	p value	Significantly different	Analysis	Software
	0.0156543	0.071291	0.0314932	0.277356			PBS vs LPS	0.0022	p<0.05	Mann-Withney test	Prism v9
	0.0188997	0.0479303	0.004	0.1506			Strep PBS vs Strep LPS	0.0022	p<0.05	Mann-Withney test	Prism v9
	0.004	0.173724	0.0337568	0.28791
	0.004	0.0619635	0.0168762	0.0704234
	0.01337	0.181309	0.0176896	0.045455
	0.0134937	0.144874	0.00718602	0.13393
n=	6	6	6	6

## Sheet: Figure 3
Source Data Figure 3
Figure 3a Competitive index (mutant / WT)
	WT	ΔcyxA	ΔcydB	ΔcyxA ΔcydB	ΔcyoA		Comparison	p value	Significantly different	Analysis	Software
	0.8215	0.819973	0.229284	0.08	1.21798		WT vs ΔcyxA ΔcydB	0.0087	p<0.05	Kruskal-Wallis test (Multiple comparisons)	Prism v9
	0.998803	0.47337	0.425189	0.12	1.39636
	1.08981	0.303204	0.286463	0.15	1.19294
	0.98503	0.510458	0.321759	0.04	1.37729
	1.08981	0.766189	0.203285	0.09	1.16781
	0.8215	0.887261	0.622014		1.87937
n=	6	6	6	5	6
Figure 3b Competitive index (mutant / WT)
	WT	Δsdh	Δfrd				Comparison	p value	Significantly different	Analysis	Software
	1.01732	0.100646	0.452415				WT vs Δsdh	<0.0001	p<0.05	Kruskal-Wallis test (Multiple comparisons)	Prism v9
	1.00295	0.246223	0.364331				WT vs Δfrd	0.0647	Not significant	Kruskal-Wallis test (Multiple comparisons)	Prism v9
	0.959591	0.112213	0.465219
	0.903127	0.129292	0.551101
	1.02521	0.0928262	0.335546
	0.900683	0.0605561	0.291365
	1.13624	0.0952274	0.571913
	0.914528	0.0323709	0.212129
n=	8	8	8
Figure 3c Competitive index (mutant / WT)
	ΔgltA	ΔacnAB	ΔicdA	ΔsucB	ΔsucD	Δsdh	Δfrd	ΔfumABC	Δmdh
	0.329878	0.32686	0.0612423	0.160863	0.163805	0.100646	0.452415	0.089076	0.024698
	0.319502	0.247935	0.019261	0.184425	0.344827	0.246223	0.364331	0.0497263	0.0592155
	0.307974	0.365532	0.101959	0.075975	0.275225	0.112213	0.465219	0.124079	0.157842
	0.411794	0.592765	0.151122	0.161706	0.158565	0.129292	0.551101	0.0344427	0.031806
	0.266356	0.280818	0.0407093	0.311592	0.249195	0.0928262	0.335546
				0.118095	0.0727195	0.0605561	0.291365
				0.177156	0.521275	0.0952274	0.571913
				0.115514	0.0616954	0.0323709	0.212129
				0.660901
n=	5	5	5	9	8	8	8	4	4

## Sheet: Figure 4
Source Data Figure 4
Figure 4a Anaerobic microbiota c.f.u. g-1 caecal content
	PBS	LPS					Comparison	p value	Significantly different	Analysis	Software
	579000000	612000000					PBS vs LPS	0.2403	Not significant	Mann-Withney test	Prism v9
	789000000	978000000
	195000000	388000000
	929000000	1360000000
	277000000	1990000000
	666000000	587000000
n=	6	6
Figure 4b Shannon diveristy index
	0h	6h	12h	24h			Comparison	p value	Significantly different	Analysis	Software
	3.49097	4.11466	3.94633	4.11922			0h vs 24h	0.3576	Not significant	Kruskal-Wallis test (Multiple comparisons)	Prism v9
	3.67195	3.92503	4.07293	3.7446
	3.96945	4.11675	4.04401	3.87166
	3.80201	4.05336	3.83381	3.83563
	4.11138	4.03893	4.09309	3.43953
	3.47414	4.04	3.97812
	4.10918
	4.17947
	4.22098
	3.87963
	3.13095
n=	11	6	6	5
Figure 4d L-glutamate μmol g-1 caecal content
	GF PBS	GF LPS	SPF PBS	SPF LPS			Comparison	p value	Significantly different	Analysis	Software
	2.12951	5.80337	0.372622	3.38358			GF PBS vs LPS	0.6032	Not significant	Kruskal-Wallis test (Multiple comparisons)	Prism v9
	4.97824	6.18665	0.675279	4.77512			SPF PBS vs LPS	0.001	p<0.05	Kruskal-Wallis test (Multiple comparisons)	Prism v9
	3.37787	4.41926	0.450806	5.05616
	3.03303	4.47017	0.747718	4.53773
	3.48201	4.67093	2.63243	7.39378
	3.21618	3.2971	0.486757	5.8712
	2.28274	3.60161
n=	7	7	6	6
Figure 4e Acetate μmol g-1 caecal content
	0h	3h	6h	9h	12h		Comparison	p value	Significantly different	Analysis	Software
	14.7673	26.5949	21.8767	15.5396	14.0292		0h vs 6h	>0.9999	Not significant	Kruskal-Wallis test (Multiple comparisons)	Prism v9
	16.4225	25.107	23.64	16.9249	19.9138		0h vs 9h	0.0034	p<0.05	Kruskal-Wallis test (Multiple comparisons)	Prism v9
	33.3814	34.5335	17.493	17.2491	17.5741		0h vs 12h	0.1284	Not significant	Kruskal-Wallis test (Multiple comparisons)	Prism v9
	45.7773	32.5306	17.5895	9.73937	17.0456
	53.908	44.5553	23.2005	10.4296	14.7816
	53.852	29.3019	22.5919	9.16922	24.4279
	28.6543
	44.0983
	30.3791
	22.9242
	27.9793
	21.2313
	20.9974
	43.8728
	7.32821
	33.8853
	32.5421
	34.9774
n=	18	6	6	6	6
Figure 4f Propionate μmol g-1 caecal content
	0h	3h	6h	9h	12h		Comparison	p value	Significantly different	Analysis	Software
	3.28236	6.49259	6.59804	4.50678	2.89499		0h vs 6h	>0.9999	Not significant	Kruskal-Wallis test (Multiple comparisons)	Prism v9
	3.56008	4.12667	6.26748	3.98626	3.53121		0h vs 9h	0.0446	p<0.05	Kruskal-Wallis test (Multiple comparisons)	Prism v9
	7.14874	10.3657	3.65211	4.94054	3.39465		0h vs 12h	0.0372	p<0.05	Kruskal-Wallis test (Multiple comparisons)	Prism v9
	9.62521	7.38472	3.27457	1.44273	3.13763
	11.1009	9.07902	9.34321	2.0949	2.99043
	9.9533	6.53441	8.58781	1.97847	4.5993
	4.8628
	9.03365
	5.70245
	4.57937
	5.17444
	5.27995
	5.96653
	9.30992
	1.35758
	9.97773
	11.2169
	8.49458
n=	18	6	6	6	6
Figure 4g Butyrate μmol g-1 caecal content
	0h	3h	6h	9h	12h		Comparison	p value	Significantly different	Analysis	Software
	1.437	5.20981	5.47381	3.41331	1.43484		0h vs 6h	>0.9999	Not significant	Kruskal-Wallis test (Multiple comparisons)	Prism v9
	1.71772	3.31058	7.15074	3.24074	2.32564		0h vs 9h	0.0309	p<0.05	Kruskal-Wallis test (Multiple comparisons)	Prism v9
	9.88777	10.1611	3.50765	3.56923	1.49769		0h vs 12h	0.0095	p<0.05	Kruskal-Wallis test (Multiple comparisons)	Prism v9
	21.0448	6.29185	3.88636	1.07537	3.90797
	19.4824	12.2266	9.24642	1.52998	1.2506
	24.2145	8.10456	8.67271	1.37374	1.04423
	10.0889
	22.8175
	4.84578
	3.09049
	11.9695
	3.98305
	6.22736
	19.9906
	1.02014
	10.637
	9.66821
	15.5321
n=	18	6	6	6	6
Figure 4h Hydrogen ppm
	Time (h)	PBS_1	PBS_2	PBS_3	PBS_4	LPS_1	LPS_2	LPS_3	LPS_4
	0	9.55	8.98	5.24	4.67	25	8.04	1.44	3.73
	0.4	12.94	7.11	4.16	4.88	20.35	8.66	0.8	3.8
	0.8	13.9	7.11	5.08	3.09	32.24	4.89	0.6	2.91
	1.2	19.1	2.96	6.5	5.4	32.67	2.76	0.25	1.31
	1.6	15.89	3.24	8.15	6.78	22.04	2.23	0.67	1.1
	2	14.63	5.32	6.5	3.27	19.62	1.73	0.99	1.74
	2.4	14.79	8.48	4.78	2.26	19.68	1.7	0.83	1.92
	2.8	12	8.34	7.07	2.39	21.85	1.73	1.35	3.78
	3.2	10.33	7.06	12.45	1.83	22.94	1.84	1.24	7.46
	3.6	9.42	4.53	7.31	0.95	21.32	1.73	0.38	4.56
	4	5.69	2.25	4.24	1.43	19.49	1.96	0.7	4.95
	4.4	9.23	1.34	3.26	1.08	19.3	3.01	0.19	8.52
	4.8	13.95	0.97	3.03	1.22	13.02	4.31	0.35	4.86
	5.2	16.24	0.68	2.32	1.04	9.28	4.31	0.15	2.27
	5.6	13.99	1.86	3.38	0.81	7.22	3.86	0.15	1.13
	6	14.7	2.12	1.18	0.76	5.48	3.31	0.19	0.86
	6.4	10.3	2.78	0.42	0.67	5.07	2.99	0.31	0.63
	6.8	7.31	4.54	0.1	0.42	5.09	4.04	0.49	0.33
	7.2	6.33	3.9	1.19	1.28	3.03	3.01	1.15	1.17
	7.6	4.68	2.09	2.15	1.7	4.38	2.7	0.89	1.22
	8	3.6	1.22	4.21	1.65	7.8	3.28	0.6	2.03
	8.4	3.65	1.09	2.2	3.39	10.92	3.44	0.23	3.02
	8.8	5.17	1.38	0.96	2.59	13.01	3.44	0.19	4.65
	9.2	6.76	1.08	2.82	2.5	13.17	4.34	0.19	3.8
	9.6	8.43	0.7	8.56	1.74	10.97	2.48	0.37	2.52
	10	9.23	0.97	8.65	1.79	11.91	2.6	0.64	2.34
	10.4	11.91	0.51	6.7	3.3	17.79	2.04	0.6	1.08
	10.8	6.67	0.51	5.93	3.39	18.2	2.72	0.71	1.01
	11.2	7.27	0.47	10.71	2.29	18.8	7.45	0.08	1.74
	11.6	7.31	2.28	6.36	3.05	16.3	13.4	0.67	2.95
	12	7.01	3.02	3.14	2.61	20.54	9.6	1.9	3.87
	12.4	7.22	4.84	1.92	4.4	24.31	8.18	1.42	6.91
	12.8	11.59	9.74	15.28	7.32	23.52	10.24	2.18	7.04
	13.2	13.97	14.02	8.69	7.32	22.62	16.69	1.97	8.62
	13.6	13.1	11.61	15.95	10.18	22.06	19.58	1.85	7.27
	14	12.25	12.55	19.06	11.85	21.97	16.72	1.46	9.14
	14.4	11.3	15.3	10.43	6.63	23.31	13.76	1.85	8.98
	14.8	12.39	15.18	15.61	9.63	26.69	20.19	1.73	7.2
	15.2	15.21	15.46	20.2	9.15	28.36	18.32	1.92	6.43
	15.6	11.75	15.09	13.29	15.05	30.22	19.23	2.14	10.66
	16	12.41	19.02	18.1	10.36	21.93	20.71	2.33	9.79
	16.4	12.55	17.63	16.17	10.66	20.93	23.03	1.83	12.49
	16.8	11.22	14.79	17.18	12.74	24.59	21.5	2.01	8.37
	17.2	12.62	14.15	10.3	7.78	20.35	21.82	1.83	7.81
	17.6	13.63	14.13	10.15	8.29	17.01	16.14	1.31	6.18
	18	11.68	12.69	8.46	10.98	15.41	17.7	2.23	6.63
	18.4	11.34	15.55	6.89	5.92	16.37	18.2	1.4	2.91
	18.8	12.83	14.24	3.64	5.81	14.89	15.62	1.12	6.24
	19.2	11.84	10.24	5.28	4.42	15.62	16.12	0.28	4.03
	19.6	11.34	9.23	26.94	3.8	16.4	13.24	1.12	3.02
	20	12.35	9.35	13.55	4.14	15.69	13.38	0.09	5.2
	20.4	11.66	6.16	14.24	4.05	17.38	13.76	0.57	6.39
	20.8	11.57	6.26	17.68	3.72	22.87	9.44	0.73	5.15
	21.2	9.03	4.79	12.24	2.93	16.14	8.96	0.76	5.04
	21.6	10.72	9.14	8.95	4.69	12.35	8.82	0.41	2.36
	22	6.26	14.79	5.72	4.89	7.79	10.58	0.55	2.91
	22.4	6.92	14.79	19.06	4.35	8	9.6	0.57	2.15
	22.8	9.28	10.66	11.24	4.95	14.57	8	0.78	4.89
	23.2	7.88	8.66	11.26	4.26	20.66	7.24	1.31	6.16
	23.6	15.31	10.26	12.67	2.78	23.58	9.69	1.47	7.28
	24	13.9	7.91	8.62	5.59	21.8	5.96	1.17	4.46
	24.4	14.57	12.16	15.05	5.33	20.81	8.23	0.85	5.91
	24.8	16.19	11.43	6.02	4.6	17.79	8.91	1.18	4.67
	25.2	15.3	8.64	14.95	3.87	18.32	6.9	0.63	2.75
	25.6	14.77	6.35	13.09	2.61	19.28	6.21	0.64	1.03
	26	14.57	9.58	9.27	4.35	21.64	4.59	0.8	0.85
	26.4	12.7	11.5	6.87	2.16	15.57	4.22	0.64	0.8
	26.8	11.32	16.49	5.78	0.99	16.3	3.74	-0.31	0.19
	27.2	11.5	12.16	7.46	1.95	12.3	3.24	0.48	1.81
	27.6	12.44	10	5.73	1.18	10.29	4.38	-0.31	1.91
	28	7.29	8.5	6.3	1.15	11.11	3.95	-0.24	1.47
	28.4	4.18	8.18	4.29	1.63	11.04	4.45	-0.01	2.39
	28.8	4.36	7.31	2.39	3.58	9.46	4.89	-0.01	3.05
	29.2	4.55	8.11	2.94	1.45	13.15	4.73	0.12	6.51
	29.6	4.66	7.36	1.66	1.41	17.88	2.83	0.42	3.99
	30	3.57	7.43	3.05	1.34	14.89	2.57	0.92	2.34
	30.4	3.26	5.48	7.31	1.27	7.63	2.83	0.44	2.32
	30.8	2.89	5.25	3.78	1.41	4.52	3.65	0.17	2.3
	31.2	2.6	4.68	0.44	1.31	3.01	2.55	-0.15	2.53
	31.6	2.57	4.75	1.45	1.41	2.69	2.6	0.19	1.27
	32	4.43	8.78	0.02	0.29	4.06	4.95	-0.32	0.11
	32.4	10.47	14.41	3.43	0.34	11.2	11.52	-0.24	0.24
	32.8	14.18	15.69	5.05	1.45	15.34	13.97	0.86	1.04
	33.2	15.19	14.68	1.13	0.79	14.54	14.15	-0.11	0.33
	33.6	15.27	15.62	1.63	2.64	14.91	14.41	0.83	0.95
	34	14.83	14.75	0.66	3.86	15.11	14.18	0.15	1.25
	34.4	14.7	14.82	0.47	2.3	14.29	15.55	0.02	1.34
	34.8	14.13	14.22	0.47	1.27	17.72	14.08	-0.33	2.83
	35.2	14.06	13.4	9.14	1.98	15.16	13.04	-0.06	2.98
	35.6	14.04	14.2	7.08	1.24	13.74	12.12	-0.33	1.49
	36	13.79	15.21	2.98	0.91	13.49	11.91	-0.75	1.04
	36.4	16.33	15.94	14.64	1.38	12.19	11.25	-0.32	0.97
	36.8	17.61	14.79	23	1.12	11.86	10.86	0.03	0.6
	37.2	17.2	15.16	14.08	1.35	11.09	10.72	-0.59	0.44
	37.6	26.56	14.93	18.35	2.95	10.38	10.01	-0.19	0.62
	38	21.61	16.6	15.46	4.86	10.61	9.74	-0.32	0.25
	38.4	22.16	15.09	9.74	5.56	10.17	9.44	-1.13	-0.26
	38.8	23.08	14.36	13.2	6.33	9.78	9.19	-0.75	-0.19
	39.2	25.09	13.72	18.99	5.81	9.6	8.96	-0.53	0
	39.6	22.39	15.59	13.64	16.19	9.55	8.62	0.33	1.9		Comparison	p value	Significantly different	Analysis	Software
	40	21.45	17.33	21.02	13.88	10.58	8.64	0.15	1.41		PBS vs LPS	0.0286	p<0.05	Mann-Withney test	Prism v9
	40.4	23.56	17.01	23.66	17.51	10.13	8.64	0.54	1.32
	40.8	23.6	16.74	22.28	15.74	9.05	8.41	-0.3	0.27
	41.2	24.77	16.14	19.69	19.46	10.25	9.19	0.69	1.09
	41.6	26.45	14.84	18.68	16.85	9.16	8.2	0.26	0.93
	42	21.34	14.3	22.41	16.19	8.41	7.79	0.35	0.93
	42.4	20.03	15.78	9.67	15.18	8.25	7.63	-0.19	0.97
	42.8	19.74	16.17	11.7	15.48	8.07	8.55	-0.18	0.58
	43.2	18.07	16.51	5.85	14.34	8.57	7.47	-0.22	0.95
	43.6	16.9	14.49	8.36	13.65	8.2	7.08	-0.08	1.11
	44	19.2	15.55	11.61	12.85	9.37	8.08	-0.34	0.74
	44.4	18.8	17.12	4.98	10.01	9.81	8.2	-0.61	0.15
	44.8	15.71	16.58	4.15	8.34	8.52	8.52	0.1	0.38
	45.2	15.62	17.84	6.24	3.26	8.04	8.18	-0.7	0.74
	45.6	15.51	16.92	7.06	3.7	7.72	7.76	1.04	1.5
	46	14.15	16.72	8.5	4.63	8.43	9.92	-0.17	4.22
	46.4	15.11	14.22	11.24	10.53	8.75	10.42	0.53	7.6
	46.8	16.51	12.3	9.48	10.97	9.02	9.37	0.65	3.94
	47.2	15.95	10.45	4.59	7.65	11.27	11.98	-0.06	4.06
	47.6	16.56	8.82	5.92	5.96	13.6	11.13	1.8	4.36
	48	15.43	10.22	11.73	5.41	14.79	10.54	2.55	2.87
	48.4	14.79	9.14	7.29	6.77	13.08	10.01	1.98	3.92
	48.8	13.56	8.3	7.84	6.83	12.53	11.13	1	7.11
	49.2	13.49	9.62	7.17	8.32	12.14	11.02	1.43	8.02
	49.6	10.68	12.8	11.29	6.95	12.3	16.12	2.16	9.19
	50	12.96	10.63	4.56	5.52	11.2	13.95	4.03	10.51
	50.4	10.61	12.3	1.33	9.42	9.53	9.67	4.92	13.14
	50.8	12.85	8.11	1.38	6.09	10.17	8.18	6.11	14.08
	51.2	16.78	6.57	0.6	5.63	10.93	7.47	5.73	17.51
	51.6	11.75	6.74	0.73	8.01	15.18	13.12	5.2	16.78
	52	8.18	5.89	0.78	8.81	14.18	12.03	4.44	17.95
	52.4	6.53	5.27	0.51	4.31	12.3	8.57	2.96	11.58
	52.8	6.3	5.26	0.92	2.82	11.18	8.14	3.39	9.5
	53.2	5.41	4.98	4.01	1.9	9.51	7.01	4.35	8.43
	53.6	5.25	6.65	1.56	1.61	9.05	7.38	6.25	7.37
	54	7.15	6.83	0.34	2.01	10.77	7.49	4.39	7.71
	54.4	8.25	8.56	-0.41	1.99	11.11	8.46	2.63	10.88
	54.8	8.05	7.43	-0.61	1.62	9.44	8.98	1.44	6.08
	55.2	9.71	4.86	-1.09	1.32	8.36	7.48	0.07	2.15
	55.6	6.65	4.61	-0.86	1.7	6.28	7.84	0.18	3.66
	56	5.3	4.5	-0.87	1.92	5.3	5.97	1.35	3
	56.4	4.08	4.29	-0.48	2.56	4.45	5.39	3.96	3.12
	56.8	3.54	4.79	-0.78	2.86	4.22	8.02	1.46	6.76
	57.2	2.83	3.38	-0.94	3.48	2.85	4.7	0.75	10.24
	57.6	2.83	4.47	-0.64	2.49	4.98	6.42	1.9	8.14
	58	3.15	3.12	0.57	2.05	6.24	4.9	2.42	4.51
	58.4	3.81	3.22	1.49	1.97	4.54	3.6	1.14	10.52
	58.8	6.99	8.41	1.94	2.86	3.79	4.41	1.83	9.97
	59.2	1.11	5.87	1.69	3.52	4.18	5.14	1.42	8.29
	59.6	3.63	4.63	0	4.21	7.06	7.95	1.42	7.34
	60	1.98	4.38	0.07	7.18	7.47	8.36	3.25	9.63
	60.4	2.28	4.04	1.07	8.12	10.81	9.85	5.17	9.62
	60.8	18.5	8.2	5.17	9.84	10.03	8.14	5.84	10.23
	61.2	15.25	11.86	10.68	13.65	13.15	14.61	4.89	15.29
	61.6	11.91	13.6	11.11	10.04	12.21	11.89	3.45	11.98
	62	10.74	14.11	15.41	7.6	10.15	13.72	5.8	12.92
	62.4	15.64	17.79	20.67	7.63	10.96	15.82	4.29	7.63
	62.8	11.7	19.14	21.4	8.06	10.86	14.98	4.16	7.95
	63.2	7.77	17.24	19.64	11.17	10.26	13.33	3.12	10.74
	63.6	9.51	16.1	18.82	9.43	9.9	11.82	3.74	10.88
	64	9.87	14.52	19.46	10.53	10.49	13.24	5.02	9.96
	64.4	13.24	17.17	19.1	10.05	11.34	13.39	4.72	9.21
	64.8	14.89	15.3	13.05	8.04	12.87	11.32	4.97	7.15
	65.2	11.04	16.67	13.46	10.94	8.36	10.48	5.16	7.69
	65.6	7.45	17.79	8.7	6.29	7.88	14.52	5.74	5.58
	66	5.96	18.64	10.91	6.17	9.53	8	5.19	5.5
	66.4	12.07	16.37	10.19	5.84	6.78	6.01	6.15	5.81
	66.8	7.2	13.19	15.48	4.93	4.18	4.57	4.86	6.19
	67.2	11.67	8.48	13.05	5.18	2.78	7.2	3.49	6.76
	67.6	11.98	6.83	6.51	6.29	5.16	2.41	0.79	3.79
	68	12.22	5.66	4.52	4.63	2.12	4.15	1.13	4.43
	68.4	8.23	9.14	5.68	4.29	2.07	7.95	0.97	4.16
	68.8	4.53	7.77	14.58	7.42	7.04	8.09	4.12	5.93
	69.2	4	8.04	7.03	8.22	8.36	10.86	4.1	3.48
	69.6	5.59	6.74	6.03	6.55	5.34	14.98	3.25	8
	70	3.83	14.08	17.03	5.78	4.38	18.54	1.06	3.01
	70.4	2.85	13.49	16.9	8.64	6.02	13.56	3.51	4.31
	70.8	5.55	11.98	12.73	6	4.91	16.04	4.52	5.23
	71.2	10.42	17.81	12.73	8.82	4.83	14.18	2.57	7.54
	71.6	12.39	20.1	7.95	6.9	9.74	8.98	2.16	5.43
	72	9.81	13.9	7.29	6.03	8.6	11.41	1.77	2.53

## Sheet: Figure 5
Source Data Figure 5
Figure 5a IC25 IC75
Strain_name	Strain_number	IC25	IC75
Agathobacter rectalis	NT5009	1.5	1.5
Bacteroides fragilis	NT5003	3	3
Bacteroides thetaiotaomicron	NT5004	1.5	3
Bacteroides uniformis	NT5002	3	3
Clostridium perfringens	NT5032	3	3
Collinsella aerofaciens	NT5073	3	3
Coprococcus comes	NT5048	1.5	3
Dorea formicigenerans	NT5076	1.5	3
Enterocloster bolteae	NT5026	1.5	1.5
Escherichia coli	NT5084	6	6
Fusobacterium nucleatum	NT5025	1.5	1.5
Lacrimispora saccharolytica	NT5027	3	3
Parabacteroides merdae	NT5071	3	3
Phocaeicola vulgatus	NT5001	3	3
Roseburia intestinalis	NT5011	1.5	1.5
Ruminococcus gnavus	NT5046	1.5	3
Streptococcus parasanguinis	NT5072	1.5	1.5
Streptococcus salivarius	NT5028	1.5	1.5
Thomasclavelia ramosa	NT5006	1.5	3
Bacteroides caecimuris I48	I48	3	3
Bifidobacterium animalis YL2	YL2	3	6
Blautia pseudococcoides YL58	YL58	1.5	1.5
Clostridium innocuum I46	I46	0.75	3
Enterocloster clostridioformis YL32	YL32	1.5	3
Enterococcus faecalis KB1	KB1	1.5	6
Flavonifractor plautii YL31	YL31	1.5	1.5
Limosilactobacillus reuteri I49	I49	0.75	3
Enterococcus faecium T1749	T1749	3	6
Escherichia coli CFT073	CFT073	1.5	6
Escherichia coli T1740	T1740	3	6
Klebsiella pneumoniae Z821	Z821	3	6
Salmonella Typhimurium SB300	SB300	1.5	6
Figure 5b OD Enterocloster clostridioformis YL32
Time	0.375_1	0.375_2	0.375_3	0.375_4	0.75_1	0.75_2	0.75_3	0.75_4	1.5_1	1.5_2	1.5_3	1.5_4	3_1	3_2	3_3	3_4	6_1	6_2	6_3	6_4	12_1	12_2	12_3	12_4
0.0177778	0.203	0.21	0.204	0.206	0.202	0.198	0.193	0.206	0.202	0.184	0.208	0.198	0.187	0.197	0.191	0.194	0.178	0.187	0.188	0.179	0.169	0.18	0.184	0.179
1.01778	0.208	0.214	0.204	0.205	0.208	0.204	0.195	0.207	0.198	0.187	0.201	0.193	0.183	0.195	0.19	0.189	0.174	0.182	0.183	0.176	0.163	0.175	0.177	0.174
2.01833	0.22	0.222	0.205	0.212	0.217	0.214	0.201	0.209	0.198	0.193	0.197	0.192	0.183	0.194	0.188	0.186	0.172	0.179	0.178	0.174	0.163	0.172	0.173	0.17
3.01833	0.234	0.236	0.223	0.226	0.231	0.23	0.213	0.221	0.199	0.206	0.198	0.196	0.182	0.192	0.188	0.185	0.171	0.179	0.176	0.173	0.159	0.17	0.169	0.169
4.01861	0.255	0.26	0.239	0.246	0.252	0.254	0.23	0.238	0.208	0.224	0.201	0.204	0.181	0.19	0.186	0.183	0.169	0.177	0.175	0.172	0.158	0.167	0.166	0.167
5.01917	0.284	0.289	0.273	0.277	0.278	0.285	0.255	0.266	0.221	0.251	0.208	0.217	0.18	0.187	0.184	0.182	0.169	0.176	0.174	0.172	0.156	0.165	0.165	0.166
6.01944	0.312	0.319	0.299	0.314	0.309	0.315	0.291	0.308	0.24	0.283	0.224	0.239	0.179	0.185	0.183	0.181	0.168	0.175	0.173	0.171	0.155	0.164	0.163	0.165
7.01944	0.338	0.349	0.33	0.346	0.333	0.342	0.322	0.332	0.266	0.307	0.249	0.271	0.178	0.185	0.181	0.18	0.168	0.175	0.172	0.172	0.155	0.162	0.162	0.163
8.01972	0.37	0.371	0.363	0.369	0.365	0.366	0.355	0.356	0.289	0.329	0.267	0.29	0.178	0.185	0.18	0.181	0.168	0.175	0.171	0.171	0.154	0.162	0.16	0.162
9.02	0.372	0.37	0.366	0.371	0.365	0.364	0.359	0.359	0.308	0.328	0.291	0.309	0.178	0.186	0.179	0.18	0.168	0.174	0.17	0.171	0.153	0.161	0.159	0.161
10.0203	0.372	0.372	0.371	0.376	0.366	0.366	0.362	0.36	0.314	0.328	0.293	0.316	0.179	0.191	0.178	0.181	0.167	0.174	0.17	0.171	0.153	0.161	0.159	0.161
11.0208	0.376	0.377	0.376	0.383	0.369	0.369	0.368	0.367	0.311	0.332	0.298	0.316	0.183	0.202	0.178	0.183	0.167	0.173	0.17	0.17	0.152	0.161	0.158	0.16
12.0208	0.38	0.381	0.386	0.389	0.372	0.374	0.374	0.374	0.312	0.336	0.307	0.32	0.191	0.218	0.179	0.187	0.167	0.173	0.17	0.169	0.152	0.16	0.157	0.16
13.0214	0.383	0.384	0.387	0.393	0.376	0.377	0.378	0.378	0.313	0.34	0.309	0.326	0.204	0.24	0.184	0.196	0.166	0.172	0.169	0.169	0.152	0.159	0.156	0.159
14.0211	0.386	0.387	0.394	0.398	0.38	0.381	0.383	0.382	0.318	0.343	0.313	0.334	0.224	0.249	0.191	0.211	0.165	0.171	0.169	0.168	0.152	0.159	0.156	0.159
15.0214	0.39	0.391	0.398	0.4	0.383	0.384	0.386	0.387	0.323	0.346	0.318	0.34	0.234	0.261	0.206	0.234	0.164	0.17	0.168	0.168	0.151	0.159	0.155	0.158
16.0219	0.392	0.394	0.406	0.404	0.387	0.388	0.391	0.39	0.329	0.35	0.325	0.346	0.247	0.257	0.227	0.24	0.164	0.17	0.168	0.167	0.151	0.159	0.155	0.158
17.0222	0.396	0.397	0.407	0.408	0.389	0.39	0.393	0.392	0.335	0.353	0.333	0.355	0.253	0.256	0.236	0.263	0.164	0.17	0.167	0.167	0.153	0.159	0.154	0.158
Figure 5c OD Salmonella Typhimurium SB300
Time	0.375_1	0.375_2	0.375_3	0.375_4	0.75_1	0.75_2	0.75_3	0.75_4	1.5_1	1.5_2	1.5_3	1.5_4	3_1	3_2	3_3	3_4	6_1	6_2	6_3	6_4	12_1	12_2	12_3	12_4
0.0177778	0.21	0.218	0.204	0.21	0.21	0.212	0.228	0.237	0.202	0.203	0.213	0.199	0.195	0.198	0.225	0.196	0.18	0.199	0.195	0.196	0.186	0.186	0.182	0.188
1.01778	0.259	0.269	0.263	0.269	0.253	0.251	0.291	0.293	0.214	0.213	0.225	0.215	0.193	0.197	0.223	0.194	0.176	0.189	0.191	0.192	0.178	0.178	0.176	0.18
2.01833	0.388	0.4	0.376	0.382	0.379	0.365	0.416	0.415	0.273	0.258	0.288	0.274	0.194	0.195	0.219	0.195	0.174	0.186	0.187	0.189	0.172	0.174	0.172	0.176
3.01833	0.411	0.423	0.4	0.405	0.407	0.402	0.433	0.43	0.367	0.359	0.36	0.354	0.206	0.2	0.23	0.205	0.173	0.186	0.184	0.188	0.168	0.171	0.17	0.173
4.01861	0.442	0.454	0.417	0.423	0.436	0.427	0.44	0.439	0.387	0.375	0.38	0.377	0.237	0.212	0.274	0.235	0.172	0.181	0.182	0.186	0.166	0.169	0.167	0.169
5.01917	0.465	0.479	0.431	0.436	0.459	0.442	0.445	0.442	0.402	0.392	0.389	0.387	0.324	0.256	0.375	0.334	0.172	0.18	0.182	0.185	0.163	0.166	0.164	0.166
6.01944	0.493	0.51	0.446	0.454	0.484	0.457	0.453	0.45	0.41	0.402	0.395	0.393	0.365	0.363	0.392	0.37	0.172	0.179	0.181	0.184	0.161	0.165	0.162	0.165
7.01944	0.502	0.517	0.466	0.473	0.499	0.479	0.463	0.46	0.415	0.407	0.399	0.399	0.388	0.378	0.41	0.39	0.171	0.178	0.178	0.183	0.16	0.164	0.16	0.163
8.01972	0.503	0.519	0.481	0.489	0.501	0.498	0.481	0.476	0.419	0.412	0.401	0.401	0.399	0.398	0.416	0.399	0.171	0.178	0.178	0.182	0.159	0.163	0.159	0.162
9.02	0.502	0.52	0.48	0.488	0.501	0.499	0.479	0.487	0.425	0.416	0.403	0.403	0.404	0.408	0.421	0.405	0.171	0.178	0.177	0.182	0.158	0.163	0.158	0.162
10.0203	0.503	0.519	0.481	0.489	0.502	0.501	0.478	0.483	0.433	0.42	0.405	0.406	0.408	0.415	0.424	0.411	0.171	0.177	0.177	0.18	0.157	0.163	0.157	0.16
11.0208	0.503	0.52	0.481	0.49	0.502	0.503	0.477	0.484	0.446	0.427	0.41	0.41	0.411	0.419	0.425	0.411	0.171	0.178	0.176	0.179	0.156	0.162	0.157	0.16
12.0208	0.503	0.52	0.482	0.491	0.502	0.503	0.477	0.484	0.464	0.436	0.416	0.415	0.411	0.421	0.426	0.412	0.171	0.177	0.175	0.178	0.156	0.161	0.156	0.159
13.0214	0.504	0.521	0.483	0.492	0.502	0.503	0.477	0.486	0.47	0.449	0.424	0.424	0.413	0.421	0.432	0.413	0.171	0.177	0.175	0.178	0.156	0.162	0.155	0.158
14.0211	0.504	0.521	0.484	0.493	0.503	0.504	0.477	0.486	0.471	0.465	0.438	0.436	0.415	0.423	0.429	0.415	0.171	0.177	0.174	0.177	0.156	0.161	0.155	0.158
15.0214	0.505	0.522	0.484	0.493	0.503	0.505	0.477	0.485	0.472	0.47	0.455	0.45	0.417	0.423	0.431	0.416	0.173	0.177	0.172	0.176	0.155	0.161	0.155	0.157
16.0219	0.504	0.521	0.485	0.493	0.503	0.506	0.477	0.491	0.471	0.47	0.46	0.462	0.421	0.426	0.434	0.419	0.18	0.177	0.172	0.175	0.155	0.161	0.155	0.157
17.0222	0.504	0.521	0.485	0.496	0.504	0.505	0.477	0.487	0.472	0.471	0.46	0.462	0.425	0.428	0.439	0.422	0.219	0.176	0.172	0.175	0.155	0.161	0.155	0.157

## Sheet: Figure 6
Source Data Figure 6
Figure 6a L-glutamate (mM)
Time (h)	TR1 +0 mV	TR2 +100 mV	TR3 +400 mV	TR4 + 600 mV
-12	0.00854582	0.00782851	0.00797337	0.00462334
0	0.00978293	0.005927	0.0117284	0.00390992
3	0.00829131	0.089718	0.871382	0.846147
6	0.0146597	0.0633182	1.34769	2.06846
9	0.0285969	0.0492785	1.71255	1.63646
12	0.0303971	0.0110016	1.86025	1.87382
24	0.0177647	0.00615202	0.0434161	0.348175
30	0.0110661	0.00642248	0.00707933	0.00490333
36	0.00843624	0.00512294	0.00613363	0.00329969
48	0.00879095	0.00474418	0.0116711	0.00291896
72	0.0086942	0.00573334	0.00761143	0.00532866
Figure 6b Acetate (mM)
Time (h)	TR1 +0 mV	TR2 +100 mV	TR3 +400 mV	TR4 + 600 mV
-12	79.987	88.198	73.864	74.052
0	80.616	90.49	77.081	75.269
3	80.67	79.439	56.149	52.424
6	80.392	77.894	41.118	38.729
9	80.315	79.573	34.672	31.057
12	80.866	81.973	42.926	29.541
24	82.746	86.032	64.564	66.257
30	82.785	86.015	65.81	73.698
36	82.165	86.448	73.924	86.025
48	79.918	88.295	80.448	97.885
72	79.679	89.164	82.482	93.303
Figure 6c Propionate (mM)
Time (h)	TR1 +0 mV	TR2 +100 mV	TR3 +400 mV	TR4 + 600 mV
-12	38.909	43.972	33.637	45.928
0	39.141	46.189	33.015	46.008
3	39.164	43.152	24.172	31.565
6	38.461	46.084	18.202	22.91
9	37.588	46.381	14.37	17.151
12	37.476	45.985	11.628	13.019
24	37.178	39.837	11.076	7.271
30	36.335	38.63	14.283	10.756
36	35.24	38.622	17.745	13.999
48	34.261	40.387	22.411	22.581
72	31.501	44.743	32.907	40.273
Figure 6d Butyrate (mM)
Time (h)	TR1 +0 mV	TR2 +100 mV	TR3 +400 mV	TR4 + 600 mV
-12	36.246	31.098	39.292	33.946
0	36.697	31.314	40.293	36.29
3	36.975	27.968	28.551	24.634
6	36.874	27.076	20.303	17.017
9	37.016	27.26	14.57	12.164
12	37.471	27.897	11.209	8.984
24	39.049	35.372	31.019	11.34
30	39.833	36.991	38.89	29.941
36	40.374	37.163	41.549	29.781
48	42.273	36.293	39.469	29.626
72	45.074	33.935	46.636	25.977
Figure 6e S. Tm c.f.u. ml-1
Time (h)	TR1 +0 mV	TR2 +100 mV	TR3 +400 mV	TR4 + 600 mV
-12	159000000	203000000	195000000	267000000
0	6840000	4680000	5520000	6340000
3	412000	822000	302000	162000
6	106000	372000	83800	37000
9	28300	160000	42200	26400
12	14800	136000	24700	28400
24	11200	136000	40600	219000
48	130	20300	140	19000
72	110	28000	370	11700

## Sheet: SI Figure 1
Source Data Supplementary Figure 1
Supplementary Figure 1a S. Tm c.f.u. g-1 faeces
	3h PBS	3h LPS	6h PBS	6h LPS	12h PBS	12h LPS		Comparison	p value	Significantly different	Analysis	Software
	2640000	1000	53400000	1470000	176000	11300000		3h PBS vs LPS	0.0087	p<0.05	Mann-Withney test	Prism v9
	20100000	2810000	20400000	12300000	4240000	12000000		6h PBS vs LPS	0.9372	Not significant	Mann-Withney test	Prism v9
	55300000	843000	4210000	196000000	2940000	24300000		12h PBS vs LPS	0.007	p<0.05	Mann-Withney test	Prism v9
	47100000	2130	24800000	3120000	269000	1170000000
	12100000	2360	16600000	21400000	596000	275000
	14900000	9240000	3180000	28300000	460000	247000000
					16100	58200000
n=	6	6	6	6	7	7
Supplementary Figure 1b S. Tm generations faeces
	10^5	10^6	10^7					Comparison	p value	Significantly different	Analysis	Software
	3300000	2670000	752000					10^5 vs 10^6	0.8104	Not significant	Kruskal-Wallis test (Multiple comparisons)	Prism v9
	7490000	1100000	6320000					10^5 vs 10^7	>0.9999	Not significant	Kruskal-Wallis test (Multiple comparisons)	Prism v9
	10800	1130000	1530000					10^6 vs 10^7	>0.9999	Not significant	Kruskal-Wallis test (Multiple comparisons)	Prism v9
	14300000	37500000	1840000
	3160000	7670000	1800000
	36800000	762000	9520000
		16700
n=	6	7	6
Supplementary Figure 1c S. Tm c.f.u. mLN
	PBS	LPS						Comparison	p value	Significantly different	Analysis	Software
	15400	51200						PBS vs LPS	0.0002	p<0.05	Mann-Withney test	Prism v9
	3680	64000
	10800	60500
	10	49600
	24600	510000
	10	110000
	10	20000
	16000	130000
		120000
n=	8	9
Supplementary Figure 1d S. Tm c.f.u. spleen
	PBS	LPS						Comparison	p value	Significantly different	Analysis	Software
	15700	55000000						PBS vs LPS	0.0002	p<0.05	Mann-Withney test	Prism v9
	7840	45400000
	160	42600000
	700	33600000
	14200	5200000
	29300	1040000
	20	40000
		320000
		40000
n=	7	9
Supplementary Figure 1e E. coli c.f.u. mLN
	PBS	LPS						Comparison	p value	Significantly different	Analysis	Software
	10	10						PBS vs LPS	>0.9999	Not significant	Mann-Withney test	Prism v9
	10	10
	10	10
	10	10
	10	10
n=	5	5
Supplementary Figure 1f E. coli c.f.u. spleen
	PBS	LPS						Comparison	p value	Significantly different	Analysis	Software
	20	20						PBS vs LPS	>0.9999	Not significant	Mann-Withney test	Prism v9
	20	20
	20	20
	20	20
	20	20
n=	5	5
Supplementary Figure 1g S. Tm c.f.u. g-1 faeces
	PBS	LPS						Comparison	p value	Significantly different	Analysis	Software
	5340000	12900000						PBS vs LPS	0.0011	p<0.05	Mann-Withney test	Prism v9
	11500000	5810000
	8740000	134000000
	6580000	16300000
	3150000	597000000
	339000	24700000
	432000	119000000
	148000	22000000
n=	8	8
Supplementary Figure 1h S. Tm c.f.u. g-1 faeces
	PBS d1	LPS d1	PBS 2d	LPS 2d				Comparison	p value	Significantly different	Analysis	Software
	6370000	14100000	30700000	1700000000				PBS vs LPS d2	0.0079	p<0.05	Mann-Withney test	Prism v9
	20900000	21300000	59200000	1580000000
	5030000	21500000	108000000	1880000000
	6110000	11400000	81100000	1300000000
	8330000	890000	100000000	608000000
n=	5	5	5	5
Supplementary Figure 1i S. Tm c.f.u. g-1 faeces
	Casp11+/- PBS	Casp11+/- LPS	Casp11-/- PBS	Casp11-/- LPS				Comparison	p value	Significantly different	Analysis	Software
	1000	11200000	1000	3590000				Casp11+/- PBS vs LPS	0.0016	p<0.05	Mann-Withney test	Prism v9
	13200	3560000	2810	66400000				Casp11-/- PBS vs LPS	0.0006	p<0.05	Mann-Withney test	Prism v9
	3430	2540000000	1000	38000000
	61900	924000000	37700	7820000
	2790	704000	202000	2420000
		462000	1240	408000
		2410000	44600	6540000
		3580000
n=	5	8	7	7
Supplementary Figure 1j S. Tm c.f.u. g-1 faeces
	PBS	E. coli LPS						Comparison	p value	Significantly different	Analysis	Software
	327000	101000000						PBS vs E. coli LPS	0.026	p<0.05	Mann-Withney test	Prism v9
	33500	320000000
	134000	34800000
	1000	272000
	62000	68500
	13300	247000
n=	6	6

## Sheet: SI Figure 2
Source Data Supplementary Figure 2
Supplementary Figure 2a qPCR caecum gene expression 3h post LPS Log2 fold change
mouse	genes	fc	treatment	countfactor
AQ027	Ifng	-2.46537	PBS	-2
AQ027	Il33	-1.58202	PBS	-1
AQ027	Nox1	-1.28771	PBS	-1
AQ027	Duoxa2	0.00484848	PBS	0
AQ027	Duox2	1.19415	PBS	1
AQ027	Nos2	-0.267407	PBS	0
AQ027	Ifnb1	-0.445931	PBS	0
AQ027	Il22		PBS
AQ027	Il1b	-1.34817	PBS	-1
AQ027	Nox2	-0.301893	PBS	0
AQ027	Lcn2	-1.44337	PBS	-1
AQ027	Noxo1	0.732776	PBS	0
AQ027	Cxcl10	-0.150504	PBS	0
AQ028	Lcn2	-0.716161	PBS	0
AQ028	Ifng	1.1196	PBS	1
AQ028	Duox2	1.46075	PBS	1
AQ028	Duoxa2	0.339268	PBS	0
AQ028	Il1b	0.265137	PBS	0
AQ028	Ifnb1	-0.00535838	PBS	0
AQ028	Noxo1	-0.0711805	PBS	0
AQ028	Il33	0.582369	PBS	0
AQ028	Nox1	-0.419436	PBS	0
AQ028	Il22		PBS
AQ028	Nox2	-0.291839	PBS	0
AQ028	Cxcl10	0.508128	PBS	0
AQ028	Nos2	-1.36694	PBS	-1
AQ029	Duox2	3.69581	LPS	2
AQ029	Il1b	2.74534	LPS	2
AQ029	Nox1	0.600923	LPS	0
AQ029	Cxcl10	10.1297	LPS	4
AQ029	Ifnb1	4.24257	LPS	4
AQ029	Il22	9.0742	LPS	4
AQ029	Noxo1	0.252783	LPS	0
AQ029	Ifng	2.84297	LPS	2
AQ029	Duoxa2	4.78431	LPS	4
AQ029	Nos2	3.58947	LPS	2
AQ029	Il33	1.1197	LPS	1
AQ029	Lcn2	3.95562	LPS	2
AQ029	Nox2	1.5689	LPS	1
AQ030	Nox2	0.89586	LPS	0
AQ030	Il1b	2.48593	LPS	2
AQ030	Lcn2	2.77235	LPS	2
AQ030	Ifnb1	4.13473	LPS	4
AQ030	Duoxa2	4.3701	LPS	4
AQ030	Duox2	3.94321	LPS	2
AQ030	Nos2	4.38157	LPS	4
AQ030	Il33	1.31785	LPS	1
AQ030	Noxo1	0.394187	LPS	0
AQ030	Nox1	0.684814	LPS	0
AQ030	Cxcl10	9.5807	LPS	4
AQ030	Il22	8.34893	LPS	4
AQ030	Ifng	3.32254	LPS	2
AQ779	Cxcl10	-0.745421	PBS	0
AQ779	Nos2	0.21802	PBS	0
AQ779	Il22		PBS
AQ779	Il33	-1.12611	PBS	-1
AQ779	Ifnb1		PBS
AQ779	Nox1	0.326449	PBS	0
AQ779	Nox2	0.672662	PBS	0
AQ779	Noxo1	0.0678652	PBS	0
AQ779	Ifng		PBS
AQ779	Lcn2	0.477504	PBS	0
AQ779	Duox2	-2.14213	PBS	-2
AQ779	Il1b	-0.540815	PBS	0
AQ779	Duoxa2		PBS
AQ780	Il22		PBS
AQ780	Lcn2	0.244129	PBS	0
AQ780	Il1b	-1.63196	PBS	-1
AQ780	Nox2	-0.00233266	PBS	0
AQ780	Ifnb1		PBS
AQ780	Duox2	-2.21613	PBS	-2
AQ780	Duoxa2	-0.677411	PBS	0
AQ780	Il33	0.169795	PBS	0
AQ780	Ifng	-1.65801	PBS	-1
AQ780	Nox1	1.08635	PBS	1
AQ780	Nos2		PBS
AQ780	Noxo1	-0.411614	PBS	0
AQ780	Cxcl10	0.207808	PBS	0
AQ781	Nox1	1.13793	PBS	1
AQ781	Duoxa2	-0.0592819	PBS	0
AQ781	Il22	0.167307	PBS	0
AQ781	Nos2	-1.2357	PBS	-1
AQ781	Cxcl10	-2.0179	PBS	-2
AQ781	Il1b	0.219515	PBS	0
AQ781	Duox2	-3.6567	PBS	-2
AQ781	Nox2	-1.3743	PBS	-1
AQ781	Ifnb1		PBS
AQ781	Lcn2	0.217036	PBS	0
AQ781	Noxo1	-1.08597	PBS	-1
AQ781	Il33	0.100882	PBS	0
AQ781	Ifng		PBS
AQ782	Il1b	-0.256671	PBS	0
AQ782	Noxo1	-0.925983	PBS	0
AQ782	Nos2	2.15363	PBS	2
AQ782	Duoxa2	-1.93375	PBS	-1
AQ782	Ifnb1	-0.793854	PBS	0
AQ782	Ifng	-1.8804	PBS	-1
AQ782	Lcn2	-0.416601	PBS	0
AQ782	Il22		PBS
AQ782	Nox2	0.786163	PBS	0
AQ782	Cxcl10	-0.612596	PBS	0
AQ782	Duox2	-4.8791	PBS
AQ782	Nox1	0.443806	PBS	0
AQ782	Il33	-1.35254	PBS	-1
AQ783	Lcn2	2.54681	LPS	2
AQ783	Noxo1	0.550647	LPS	0
AQ783	Ifng	4.20174	LPS	4
AQ783	Il1b	2.70763	LPS	2
AQ783	Duoxa2	5.65871	LPS	4
AQ783	Cxcl10	9.07758	LPS	4
AQ783	Ifnb1	6.2693	LPS	4
AQ783	Nox1	2.52062	LPS	2
AQ783	Duox2	0.75511	LPS	0
AQ783	Nox2	0.566142	LPS	0
AQ783	Il33	1.35369	LPS	1
AQ783	Il22	8.03895	LPS	4
AQ783	Nos2	1.92724	LPS	1
AQ784	Cxcl10	9.82934	LPS	4
AQ784	Il22	7.49575	LPS	4
AQ784	Ifnb1	4.62016	LPS	4
AQ784	Nox1	2.95592	LPS	2
AQ784	Duoxa2	3.76206	LPS	2
AQ784	Nos2		LPS
AQ784	Il33	0.927294	LPS	0
AQ784	Il1b	1.7066	LPS	1
AQ784	Lcn2	4.20545	LPS	4
AQ784	Ifng	2.25573	LPS	2
AQ784	Noxo1	0.524679	LPS	0
AQ784	Duox2	0.675493	LPS	0
AQ784	Nox2	0.364784	LPS	0
AQ785	Ifnb1	4.50494	LPS	4
AQ785	Nox1	1.37347	LPS	1
AQ785	Il22	7.17235	LPS	4
AQ785	Il33	0.384429	LPS	0
AQ785	Duox2	1.46668	LPS	1
AQ785	Cxcl10	8.86899	LPS	4
AQ785	Ifng	2.77304	LPS	2
AQ785	Il1b	2.91325	LPS	2
AQ785	Lcn2	2.46136	LPS	2
AQ785	Nos2	3.47196	LPS	2
AQ785	Nox2	1.33265	LPS	1
AQ785	Duoxa2	3.83884	LPS	2
AQ785	Noxo1	0.464287	LPS	0
AQ786	Il22	9.00042	LPS	4
AQ786	Cxcl10	9.09421	LPS	4
AQ786	Il1b	2.58819	LPS	2
AQ786	Nox1	3.20988	LPS	2
AQ786	Il33	1.39078	LPS	1
AQ786	Nos2	3.31756	LPS	2
AQ786	Duox2	1.90663	LPS	1
AQ786	Duoxa2	4.91244	LPS	4
AQ786	Nox2	0.855648	LPS	0
AQ786	Lcn2	2.82909	LPS	2
AQ786	Noxo1	-0.00375777	LPS	0
AQ786	Ifnb1	5.43321	LPS	4
AQ786	Ifng	3.45051	LPS	2
AX688	Cxcl10	0.609518	PBS	0
AX688	Nos2	1.11111	PBS	1
AX688	Lcn2	0.453039	PBS	0
AX688	Duoxa2	2.76051	PBS	2
AX688	Nox1	-1.9822	PBS	-1
AX688	Noxo1	0.643205	PBS	0
AX688	Ifnb1	0.854046	PBS	0
AX688	Duox2	2.90445	PBS	2
AX688	Il1b	0.287419	PBS	0
AX688	Ifng	2.13383	PBS	2
AX688	Nox2	1.25248	PBS	1
AX688	Il22	-0.231242	PBS	0
AX688	Il33	0.696137	PBS	0
AX689	Il33	-0.108087	PBS	0
AX689	Cxcl10	0.136423	PBS	0
AX689	Il22		PBS
AX689	Nox1	-2.31519	PBS	-2
AX689	Noxo1	0.692689	PBS	0
AX689	Nos2		PBS
AX689	Ifnb1	2.72649	PBS	2
AX689	Duoxa2	0.236174	PBS	0
AX689	Lcn2	-0.256136	PBS	0
AX689	Ifng	0.759973	PBS	0
AX689	Il1b	0.567852	PBS	0
AX689	Duox2	0.821343	PBS	0
AX689	Nox2		PBS
AX690	Cxcl10	4.65305	Flagellin	4
AX690	Ifnb1	0.0793719	Flagellin	0
AX690	Nos2	4.14462	Flagellin	4
AX690	Lcn2	3.85418	Flagellin	2
AX690	Il1b	2.55298	Flagellin	2
AX690	Il33	1.38726	Flagellin	1
AX690	Ifng	2.51756	Flagellin	2
AX690	Il22	6.46604	Flagellin	4
AX690	Duox2	5.95458	Flagellin	4
AX690	Duoxa2	6.45976	Flagellin	4
AX690	Nox1	-0.120808	Flagellin	0
AX690	Nox2	0.492432	Flagellin	0
AX690	Noxo1	1.43909	Flagellin	1
AX691	Nox1	-0.457205	Flagellin	0
AX691	Nos2	3.96696	Flagellin	2
AX691	Il1b	3.62419	Flagellin	2
AX691	Duoxa2	6.46238	Flagellin	4
AX691	Nox2	0.832856	Flagellin	0
AX691	Lcn2	4.39727	Flagellin	4
AX691	Ifng	4.35937	Flagellin	4
AX691	Il33	1.5245	Flagellin	1
AX691	Cxcl10	6.08115	Flagellin	4
AX691	Il22	8.28195	Flagellin	4
AX691	Ifnb1	1.13008	Flagellin	1
AX691	Noxo1	1.52505	Flagellin	1
AX691	Duox2	5.79067	Flagellin	4
AX692	Nox2	1.14557	Flagellin	1
AX692	Lcn2	4.15102	Flagellin	4
AX692	Cxcl10	5.85193	Flagellin	4
AX692	Ifng	2.96404	Flagellin	2
AX692	Il33	1.54805	Flagellin	1
AX692	Duox2	5.54507	Flagellin	4
AX692	Il1b	3.25669	Flagellin	2
AX692	Nox1	-0.185903	Flagellin	0
AX692	Nos2	3.74853	Flagellin	2
AX692	Ifnb1	0.248523	Flagellin	0
AX692	Il22	6.8196	Flagellin	4
AX692	Noxo1	1.75017	Flagellin	1
AX692	Duoxa2	6.72228	Flagellin	4
AX693	Ifnb1	2.44709	Flagellin	2
AX693	Cxcl10	5.94268	Flagellin	4
AX693	Duoxa2	6.85904	Flagellin	4
AX693	Nox1	-0.753531	Flagellin	0
AX693	Noxo1	1.49136	Flagellin	1
AX693	Duox2	5.47992	Flagellin	4
AX693	Il33	1.66969	Flagellin	1
AX693	Il22	7.5927	Flagellin	4
AX693	Nox2	0.951864	Flagellin	0
AX693	Lcn2	3.86744	Flagellin	2
AX693	Nos2	4.37645	Flagellin	4
AX693	Ifng	4.63323	Flagellin	4
AX693	Il1b	4.00014	Flagellin	4
Supplementary Figure 2b Immune cells (cell number g-1 caecum tissue)
	PBS_1	PBS_2	PBS_3	PBS_4	PBS_5	LPS_1	LPS_2	LPS_3	LPS_4	LPS_5
B cells	1145836	934597	2900839	1686999	5342764	2782274	7884091	4141919	1502400	3434143		Comparison	p value	Significantly different	Analysis	Software
T cells	500634	339347	1082645	309144	1156979	911374	1941250	1253621	491770	776329		Neutrophils PBS vs LPS	0.0079	p<0.05	Mann-Withney test	Prism v9
Eosinophils	157879	167091	171888	88443	131738	141145	211306	137308	112201	124291
DCs	55182	51758	81905	29664	94559	27313	53511	36590	20765	29772
MΦ	32788	51514	52531	19325	25351	45595	49978	52601	32399	33204
Mono	15998	13951	21856	16907	43011	21152	38029	35949	24751	30712
Neutrophils	3395	4515	5677	3020	3974	34074	46167	48587	38401	31958
Supplementary Figure 2c S. Tm c.f.u. g-1 faeces
	Isotype PBS	Isotype LPS	Anti-Ly6G PBS	Anti-Ly6G LPS								Comparison	p value	Significantly different	Analysis	Software
	2703	100000000	11800	225000000								Isotype PBS vs LPS	0.0079	p<0.05	Mann-Withney test	Prism v9
	3820	95700000	61100	394000000								Anti-Ly6G PBS vs LPS	0.0079	p<0.05	Mann-Withney test	Prism v9
	112000	27700000	29000	146000000
	139000	17800000	6840000	250000000
	26200	184000000	12600	18700000
n=	5	5	5	5
Supplementary Figure 2d S. Tm c.f.u. g-1 faeces
	Isotype PBS	Isotype LPS	Anti-CSFR1 PBS	Anti-CSFR1 LPS								Comparison	p value	Significantly different	Analysis	Software
	2390	85300000	1030000	143000000								Isotype PBS vs LPS	0.0571	Not significant	Mann-Withney test	Prism v9
	3680000	34500000	809000	100000000								Anti-CSFR1 PBS vs LPS	0.2	Not significant	Mann-Withney test	Prism v9
	62300	51700000	466000	19600000
	4490	1670000	7920	125000
n=	4	4	4	4
Supplementary Figure 2e S. Tm c.f.u. g-1 faeces
	Rag2+/- Il2rg+/- PBS	Rag2+/- Il2rg+/- LPS	Rag2-/- Il2rg-/- PBS	Rag2-/- Il2rg-/- LPS								Comparison	p value	Significantly different	Analysis	Software
	1111	761000	1111	286000								Rag2+/- Il2rg+/- PBS vs LPS	0.0043	p<0.05	Mann-Withney test	Prism v9
	1000	1520000	18200	433000								Rag2-/- Il2rg-/- PBS vs LPS	0.0022	p<0.05	Mann-Withney test	Prism v9
	2270	539000	12000	2390000
	5410	9760000	96900	17000000
	7120	32700000	34900	295000
		71700000	1370	359000
n=	5	6	6	6
Supplementary Figure 2f S. Tm c.f.u. g-1 faeces
	Tnf+/- PBS	Tnf+/- LPS	Tnf-/- PBS	Tnf-/- LPS								Comparison	p value	Significantly different	Analysis	Software
	88100	1970000	78500	61200								Tnf+/- PBS vs LPS	0.0022	p<0.05	Mann-Withney test	Prism v9
	85200	324000	29900	821000								Tnf-/- PBS vs LPS	0.0317	p<0.05	Mann-Withney test	Prism v9
	28800	1370000	8000	165000000
	16900	3490000	1520	68100000
	10200	20500000		2610000
	4620	76500000
n=	6	6	4	5
Supplementary Figure 2g S. Tm c.f.u. g-1 faeces
	Il22+/- PBS	Il22+/- LPS	Il22-/- PBS	Il22-/- LPS								Comparison	p value	Significantly different	Analysis	Software
	169000	37500000	70200	169000								Tnf+/- PBS vs LPS	0.0047	p<0.05	Mann-Withney test	Prism v9
	114000	6960000	3000	416000000								Tnf-/- PBS vs LPS	0.0087	p<0.05	Mann-Withney test	Prism v9
	5830000	1100000	322000	196000000
	3030	9140000	1000	16700000
	1000	224000	1010000	3940000
	1000	22900000	20000	9580000
		7770000
		2530000
n=	6	8	6	6
Supplementary Figure 2h S. Tm c.f.u. g-1 faeces
	Isotype PBS	Isotype LPS	Anti-IFNAR PBS	Anti-IFNAR LPS								Comparison	p value	Significantly different	Analysis	Software
	518000	38800000	98000	5990000								Isotype PBS vs LPS	0.0022	Not significant	Mann-Withney test	Prism v9
	3660	2480000	34000	4020000								Anti-IFNAR PBS vs LPS	0.0022	Not significant	Mann-Withney test	Prism v9
	44600	19100000	2260	527000
	79600	19200000	379000	2870000
	294000	63200000	5740	15700000
	462000	62100000	60400	13400000
n=	6	6	6	6
Supplementary Figure 2i S. Tm c.f.u. g-1 faeces
	Nos2+/- PBS	Nos2+/- LPS	Nos2-/- PBS	Nos2-/- LPS								Comparison	p value	Significantly different	Analysis	Software
	60500	13700000	34500	8910000								Nos2+/- PBS vs LPS	0.0079	p<0.05	Mann-Withney test	Prism v9
	77500	442000	5460	263000								Nos2-/- PBS vs LPS	0.0159	p<0.05	Mann-Withney test	Prism v9
	20300	23100000	1760	3740000
	4800	6390000	1930	165000000
	17300	262000		572000
n=	5	5	4	5
Supplementary Figure 2j Oxygen species (μmol g-1 caecal content)
	TLR4-/- PBS	TLR4-/- LPS	Cybb-/- PBS	Cybb-/- LPS	Nox1-/- PBS	Nox1-/- LPS						Comparison	p value	Significantly different	Analysis	Software
	0.004	0.004	0.00883818	0.071566	0.0418677	0.077603						TRL4-/- PBS vs LPS	0.5429	Not significant	Mann-Withney test	Prism v9
	0.004	0.004	0.0134644	0.100378	0.0321276	0.0843099						Cybb-/- PBS vs LPS	0.0079	p<0.05	Mann-Withney test	Prism v9
	0.00771349	0.0194631	0.004	0.13393	0.0314687	0.204118						Nox1-/- PBS vs LPS	0.0079	p<0.05	Mann-Withney test	Prism v9
		0.0290956	0.004	0.0725779	0.0185301	0.129383
			0.004	0.15741	0.0182759	0.181083
n=	3	4	5	5	5	5
Supplementary Figure 2k S. Tm c.f.u. g-1 faeces
	Cybb+/- PBS	Cybb+/- LPS	Cybb-/- PBS	Cybb-/- LPS								Comparison	p value	Significantly different	Analysis	Software
	37400	76400000	1000	175000								Cybb+/- PBS vs LPS	0.0079	p<0.05	Mann-Withney test	Prism v9
	1000	45000000	1000	144000								Cybb-/- PBS vs LPS	0.0079	p<0.05	Mann-Withney test	Prism v9
	7270	14100000	1000	23300000
	3350	4260000	1000	5000000
	766000	1960000	1000	14000000
n=	5	5	5	5
Supplementary Figure 2l S. Tm c.f.u. g-1 faeces
	Nox1+/- PBS	Nox1+/- LPS	Nox1-/- PBS	Nox1-/- LPS								Comparison	p value	Significantly different	Analysis	Software
	1000	24600000	27000	3680000								Nox1+/- PBS vs LPS	0.0012	p<0.05	Mann-Withney test	Prism v9
	1480	2690000	1840	24600000								Nox1-/- PBS vs LPS	0.0079	p<0.05	Mann-Withney test	Prism v9
	2970	13600000	5600	1030000
	20500	12100000	592000	30600000
	1000	17800000	12600	116000000
	5230	1210000
		15400000
n=	6	7	5	5
Supplementary Figure 2m Oxygen species (μmol g-1 caecal content)
	PBS	Flagellin										Comparison	p value	Significantly different	Analysis	Software
	0.004	0.004										PBS vs Flagellin	0.4182	Not significant	Mann-Withney test	Prism v9
	0.014965	0.004
	0.00998336	0.004
	0.004	0.004
	0.0261176
	0.004
	0.004
	0.004
n=	8	4

## Sheet: SI Figure 3
Source Data Supplementary Figure 3
Supplementary Figure 3b Shannon diversity index
	PBS 0h	LPS 0h	PBS 6h	LPS 6h
	1.60366	1.54115	1.51037	1.5682		Comparison	p value	Significantly different	Analysis	Software
	1.56638	1.50881	1.52651	1.4189		6h PBS vs LPS	0.0931	p<0.05	Mann-Withney test	Prism v9
	1.54907	1.59008	1.48279	1.53309
	1.59577	1.54307	1.36185	1.51432
	1.55847	1.49756	1.47888	1.51674
		1.5129	1.47323	1.52956
n=	5	6	6	6
Supplementary Figure 3c Oligo-MM12 microbiota metatranscriptome
name	genome	KO	locus_tag	log2FoldChange	padj	Function
ahpF	YL27	K03387	A4V02_06630	3.58703	1.5268e-06	Oxidative stress
argG	I48	K01940	A4V03_00830	-0.831137	0.0147521	Amino acid biosynthesis
argG	YL44	K01940	A4V05_10070	0.0571687	0.958636	Amino acid biosynthesis
argG	YL58	K01940	A4V09_13475	-0.61452	0.230003	Amino acid biosynthesis
argG	YL27	K01940	A4V02_12350	0.795181	0.447473	Amino acid biosynthesis
argG	YL45	K01940	A4V04_04720	0.673262	0.272054	Amino acid biosynthesis
argG	YL32	K01940	A4V08_09095	-2.17106	0.00187648	Amino acid biosynthesis
aroE	KB1	K00014	A4V06_07735	-4.18586	0.00126813	Amino acid biosynthesis
aroE	YL44	K00014	A4V05_05735	-0.207416	0.770637	Amino acid biosynthesis
aroE	YL45	K00014	A4V04_07665	0.257497	0.68812	Amino acid biosynthesis
aroE	I48	K00014	A4V03_02590	-0.594565	0.239177	Amino acid biosynthesis
aroE	YL31	K00014	A4U99_01790	-0.496426	0.251834	Amino acid biosynthesis
aroE	YL27	K00014	A4V02_05825	0.178524	0.684634	Amino acid biosynthesis
aroE	YL32	K00014	A4V08_33170	-0.541794	0.292514	Amino acid biosynthesis
aroE	KB18	K00014	A4V00_04490	0.0489107	0.985181	Amino acid biosynthesis
aroE	YL58	K00014	A4V09_02725	-1.97519	0.0306028	Amino acid biosynthesis
aroE	I46	K00014	A4V01_12135	-1.59991	0.10483	Amino acid biosynthesis
cbpA	YL32	K05516	A4V08_00565	4.71857	1.40023e-08	Protein folding
cbpA	YL45	K05516	A4V04_09970	0.740317	0.346296	Protein folding
cbpA	YL45	K05516	A4V04_09825	-0.726548	0.317738	Protein folding
clpB	I48	K03695	A4V03_04420	2.43057	4.47495e-06	Protein folding
clpB	YL27	K03695	A4V02_08155	3.79453	1.94547e-06	Protein folding
clpB	KB1	K03695	A4V06_10210	1.85689	3.9379e-05	Protein folding
clpB	YL45	K03695	A4V04_00340	0.787558	0.365781	Protein folding
clpB	I46	K03695	A4V01_15415	2.03524	0.292967	Protein folding
clpB	YL44	K03695	A4V05_11785	1.02489	0.305466	Protein folding
clpC	YL44	K03696	A4V05_07395	0.624637	0.211443	Protein folding
clpC	YL32	K03696	A4V08_33550	2.31221	8.98556e-09	Protein folding
clpC	YL58	K03696	A4V09_10940	1.62349	0.000239434	Protein folding
clpC	I49	K03696	A4V07_05810	-0.389945	0.81632	Protein folding
clpC	I48	K03696	A4V03_08395	2.4715	4.78195e-10	Protein folding
clpC	KB1	K03696	A4V06_14255	0.212305	0.914417	Protein folding
clpC	YL27	K03696	A4V02_07065	0.512612	0.256198	Protein folding
dapE	YL32	K01439	A4V08_33125	-0.0329178	0.962362	Amino acid biosynthesis
dapE	KB1	K01439	A4V06_13845	1.0868	0.0181411	Amino acid biosynthesis
dapE	YL31	K01439	A4U99_14980	0.413303	0.429087	Amino acid biosynthesis
dapE	I46	K01439	A4V01_03720	-2.0595	0.0135345	Amino acid biosynthesis
dapE	KB18	K01439	A4V00_04255	-0.0384736	0.974169	Amino acid biosynthesis
dapE	I46	K01439	A4V01_21755	-0.543141	0.705936	Amino acid biosynthesis
dapE	YL45	K01439	A4V04_05945	-0.572406	0.189748	Amino acid biosynthesis
dfx	YL58	K05919	A4V09_15260	-0.999999	0.477131	Oxidative stress
dfx	YL32	K05919	A4V08_08100	0.757004	0.0337716	Oxidative stress
dfx	YL32	K05919	A4V08_05450	1.03731	0.00436374	Oxidative stress
dfx	I46	K05919	A4V01_15640	-0.035189	0.976366	Oxidative stress
dfx	YL31	K05919	A4U99_10100	-0.657628	0.138689	Oxidative stress
dnaJ	KB18	K03686	A4V00_08460	0.658661	0.336718	Protein folding
dnaJ	YL27	K03686	A4V02_09235	1.85329	2.06747e-06	Protein folding
dnaJ	I49	K03686	A4V07_02215	0.970854	0.461616	Protein folding
dnaJ	YL58	K03686	A4V09_15130	1.90198	0.0119007	Protein folding
dnaJ	YL31	K03686	A4U99_09145	0.366128	0.541149	Protein folding
dnaJ	YL58	K03686	A4V09_10675	0.00671104	0.997516	Protein folding
dnaJ	I48	K03686	A4V03_06895	2.32906	3.70032e-08	Protein folding
dnaJ	YL32	K03686	A4V08_05050	2.85624	1.65924e-08	Protein folding
dnaJ	YL45	K03686	A4V04_08080	1.22853	0.0922815	Protein folding
dnaJ	KB1	K03686	A4V06_06860	1.50069	0.0141828	Protein folding
dnaJ	YL44	K03686	A4V05_02845	0.338638	0.116565	Protein folding
dps	KB1	K04047	A4V06_14035	0.475159	0.551804	Oxidative stress
dps	I48	K04047	A4V03_10785	1.55061	0.00242639	Oxidative stress
dps	I49	K04047	A4V07_06645	0.697972	0.571756	Oxidative stress
glnA	KB18	K01915	A4V00_15085	1.17611	0.0223773	Amino acid biosynthesis
glnA	KB1	K01915	A4V06_09730	-0.387023	0.648137	Amino acid biosynthesis
glnA	KB18	K01915	A4V00_15220	-2.21299	0.163985	Amino acid biosynthesis
glnA	YL27	K01915	A4V02_07580	-0.0455966	0.944899	Amino acid biosynthesis
glnA	YL32	K01915	A4V08_20970	-2.03982	4.85711e-06	Amino acid biosynthesis
glnA	I48	K01915	A4V03_03050	-0.500239	0.494243	Amino acid biosynthesis
glnA	I48	K01915	A4V03_10200	0.14757	0.923804	Amino acid biosynthesis
glnA	YL58	K01915	A4V09_21605	0.100397	0.850168	Amino acid biosynthesis
glnA	YL44	K01915	A4V05_01995	0.347924	0.464224	Amino acid biosynthesis
glnA	I46	K01915	A4V01_08475	-0.319277	0.834011	Amino acid biosynthesis
glnA	I49	K01915	A4V07_04395	-0.761838	0.734008	Amino acid biosynthesis
glnA	YL58	K01915	A4V09_15430	-0.133426	0.81483	Amino acid biosynthesis
glnA	YL32	K01915	A4V08_26060	-0.304294	0.515849	Amino acid biosynthesis
glnA	YL58	K01915	A4V09_20150	-1.26219	0.215351	Amino acid biosynthesis
glnA	KB18	K01915	A4V00_15200	-1.64385	0.117126	Amino acid biosynthesis
glnA	YL31	K01915	A4U99_11155	-0.543934	0.548596	Amino acid biosynthesis
gltB	YL44	K00265	A4V05_01965	-3.42828	0.00534442	Amino acid biosynthesis
gltB	KB18	K00265	A4V00_15210	0.514574	0.833306	Amino acid biosynthesis
gltB	YL58	K00265	A4V09_20620	0.385415	0.394053	Amino acid biosynthesis
GRPE	KB18	K03687	A4V00_00240	2.84734	0.000357539	Protein folding
GRPE	KB1	K03687	A4V06_06845	1.85554	0.000871702	Protein folding
GRPE	YL31	K03687	A4U99_04215	0.49581	0.49885	Protein folding
GRPE	YL32	K03687	A4V08_05060	3.75899	0.000657976	Protein folding
GRPE	YL45	K03687	A4V04_08090	0.426518	0.67021	Protein folding
GRPE	I49	K03687	A4V07_02205	-0.999997	0.627724	Protein folding
GRPE	YL44	K03687	A4V05_02840	0.135271	0.776224	Protein folding
GRPE	YL58	K03687	A4V09_15140	1.2841	0.156156	Protein folding
GRPE	I48	K03687	A4V03_06900	3.29613	1.23959e-09	Protein folding
GRPE	YL27	K03687	A4V02_09240	2.26694	3.95115e-07	Protein folding
HEXA_B	I48	K12373	A4V03_00090	0.0790722	0.959695	Protein folding
HEXA_B	YL58	K12373	A4V09_03560	-0.620484	0.325059	Protein folding
HEXA_B	I48	K12373	A4V03_00565	1.34915	0.132433	Protein folding
HEXA_B	YL44	K12373	A4V05_05930	0.34499	0.507195	Protein folding
HEXA_B	YL44	K12373	A4V05_05925	-0.855051	0.239033	Protein folding
HEXA_B	YL44	K12373	A4V05_06650	-0.158595	0.816409	Protein folding
HEXA_B	I48	K12373	A4V03_15000	-1.52793	0.0367229	Protein folding
HEXA_B	KB1	K12373	A4V06_00610	-1.10309	0.248234	Protein folding
HEXA_B	YL27	K12373	A4V02_02885	-0.0317907	0.968725	Protein folding
HEXA_B	YL27	K12373	A4V02_08595	0.404455	0.297734	Protein folding
HEXA_B	I48	K12373	A4V03_06885	2.19473	9.344e-09	Protein folding
HEXA_B	YL44	K12373	A4V05_03910	0.728327	0.477376	Protein folding
HEXA_B	YL44	K12373	A4V05_11985	1.16857	0.0130565	Protein folding
HEXA_B	I48	K12373	A4V03_06880	-0.460389	0.347512	Protein folding
HEXA_B	YL44	K12373	A4V05_09065	0.297876	0.663236	Protein folding
HEXA_B	YL44	K12373	A4V05_00715	-0.183835	0.697582	Protein folding
HEXA_B	YL27	K12373	A4V02_06695	-0.547346	0.0857284	Protein folding
hisB	YL32	K01693	A4V08_34935	-1.09079	0.00077344	Amino acid biosynthesis
hisB	YL58	K01693	A4V09_21085	-2.13614	0.000474259	Amino acid biosynthesis
hisB	YL44	K01693	A4V05_02915	0.0414202	0.965178	Amino acid biosynthesis
hisB	YL31	K01693	A4U99_10650	0.296983	0.901065	Amino acid biosynthesis
hisB	YL45	K01693	A4V04_12535	0.754614	0.0604661	Amino acid biosynthesis
hslO	YL31	K04083	A4U99_06120	0.113957	0.943033	Protein folding
hslO	YL58	K04083	A4V09_16035	1.32193	0.0343509	Protein folding
hslO	I46	K04083	A4V01_00145	-0.14684	0.957188	Protein folding
hslO	YL44	K04083	A4V05_00680	0.871676	0.0483664	Protein folding
hslO	YL45	K04083	A4V04_03215	1.00477	0.0260489	Protein folding
hslO	YL32	K04083	A4V08_08530	-0.963615	0.0783754	Protein folding
HSP20	YL31	K13993	A4U99_13190	2.46297	1.21985e-07	Protein folding
HSP20	YL58	K13993	A4V09_05765	4.7503	5.32759e-15	Protein folding
HSP20	YL32	K13993	A4V08_00600	6.11811	6.43441e-18	Protein folding
HSP20	YL32	K13993	A4V08_30725	3.39636	6.76535e-08	Protein folding
hypB	YL58	K04652	A4V09_13880	2.60302	2.00057e-06	Protein folding
hypB	YL44	K04652	A4V05_02485	0.780434	0.16851	Protein folding
iscU	YL58	K04488	A4V09_03915	2.31034	1.89636e-05	Oxidative stress
iscU	KB18	K04488	A4V00_10685	0.538866	0.447473	Oxidative stress
iscU	KB1	K04488	A4V06_10355	-1.61667	0.283793	Oxidative stress
iscU	YL44	K04488	A4V05_05375	-0.122856	0.898492	Oxidative stress
iscU	YL32	K04488	A4V08_29035	0.816289	0.687418	Oxidative stress
iscU	YL31	K04488	A4U99_16585	0.307293	0.761678	Oxidative stress
iscU	YL45	K04488	A4V04_13140	-0.282399	0.800071	Oxidative stress
katE	YL44	K03781	A4V05_06250	2.00301	0.0267147	Oxidative stress
leuB	I46	K00052	A4V01_15465	-0.142956	0.957271	Amino acid biosynthesis
leuB	YL32	K00052	A4V08_23495	0.140237	0.882561	Amino acid biosynthesis
leuB	KB18	K00052	A4V00_11800	-1.45664	0.0408789	Amino acid biosynthesis
leuB	YL27	K00052	A4V02_04230	-1.17589	0.00152043	Amino acid biosynthesis
leuB	YL58	K00052	A4V09_04155	-0.378988	0.494217	Amino acid biosynthesis
leuB	YL44	K00052	A4V05_11515	0.161415	0.712746	Amino acid biosynthesis
leuB	YL31	K00052	A4U99_09265	-0.289505	0.918061	Amino acid biosynthesis
leuB	YL31	K00052	A4U99_00790	-2.35363	0.0655457	Amino acid biosynthesis
leuB	I48	K00052	A4V03_12875	-1.93114	2.44439e-07	Amino acid biosynthesis
msrC	I48	K08968	A4V03_12705	2.8271	4.10376e-09	Oxidative stress
msrC	KB18	K08968	A4V00_06895	-1.72436	0.185762	Oxidative stress
oxyR	YL45	K04761	A4V04_04575	0.415038	0.556604	Oxidative stress
oxyR	I48	K04761	A4V03_10780	1.71979	8.36511e-07	Oxidative stress
pheA2	KB1	K04518	A4V06_07770	-4.05889	0.0145485	Amino acid biosynthesis
pheA2	YL27	K04518	A4V02_01830	-0.262036	0.593666	Amino acid biosynthesis
pheA2	I48	K04518	A4V03_01640	0.452649	0.468719	Amino acid biosynthesis
RP-L03	YL32	K02906	A4V08_22085	-2.61891	9.19583e-05	Ribosome
RP-L03	KB18	K02906	A4V00_09950	-1.10568	0.0188202	Ribosome
RP-L03	YL58	K02906	A4V09_15595	-1.2278	0.310681	Ribosome
RP-L03	I48	K02906	A4V03_16340	-0.627648	0.238437	Ribosome
RP-L03	YL31	K02906	A4U99_01805	-0.0401981	0.973865	Ribosome
RP-L03	I46	K02906	A4V01_05390	-0.192644	0.922718	Ribosome
RP-L03	YL44	K02906	A4V05_08780	-0.131933	0.919798	Ribosome
RP-L03	KB1	K02906	A4V06_01210	-0.359249	0.693876	Ribosome
RP-L03	YL45	K02906	A4V04_11160	-1.6749	0.00554308	Ribosome
RP-L03	YL27	K02906	A4V02_12755	-0.731775	0.255033	Ribosome
RP-L05	KB1	K02931	A4V06_01270	-0.496233	0.546841	Ribosome
RP-L05	I48	K02931	A4V03_16280	-0.859333	0.145842	Ribosome
RP-L05	YL32	K02931	A4V08_22145	-2.52203	3.05665e-05	Ribosome
RP-L05	YL44	K02931	A4V05_00170	0.124188	0.919823	Ribosome
RP-L05	YL45	K02931	A4V04_11220	-1.7129	0.045052	Ribosome
RP-L05	I46	K02931	A4V01_05450	-1.52356	0.0526982	Ribosome
RP-L05	YL58	K02931	A4V09_15535	-1.82597	0.000601027	Ribosome
RP-L05	KB18	K02931	A4V00_10010	-0.55854	0.639176	Ribosome
RP-L05	YL27	K02931	A4V02_12815	-0.443366	0.305681	Ribosome
RP-L05	YL31	K02931	A4U99_01865	-0.113249	0.86857	Ribosome
RP-L05	I49	K02931	A4V07_05700	-0.407731	0.744456	Ribosome
RP-L15	I48	K02876	A4V03_16245	-1.0264	2.35601e-05	Ribosome
RP-L15	YL45	K02876	A4V04_11255	-2.58055	1.85444e-05	Ribosome
RP-L15	YL32	K02876	A4V08_22180	-2.09132	3.99567e-06	Ribosome
RP-L15	YL31	K02876	A4U99_01900	-0.357131	0.498902	Ribosome
RP-L15	YL44	K02876	A4V05_00195	-0.000505149	1	Ribosome
RP-L15	I49	K02876	A4V07_05665	-0.893084	0.423077	Ribosome
RP-L15	KB18	K02876	A4V00_10045	-0.974505	0.0449865	Ribosome
RP-L15	KB1	K02876	A4V06_01305	-0.761743	0.10368	Ribosome
RP-L15	I46	K02876	A4V01_05480	-1.47981	0.0174178	Ribosome
RP-L15	YL58	K02876	A4V09_15500	-1.36113	0.0147848	Ribosome
RP-L15	YL27	K02876	A4V02_12850	-0.949833	0.0190162	Ribosome
RP-L22	YL32	K02890	A4V08_22110	-1.7503	0.00220198	Ribosome
RP-L22	YL27	K02890	A4V02_12780	-0.762786	0.0514157	Ribosome
RP-L22	YL58	K02890	A4V09_15570	-1.34909	0.0384276	Ribosome
RP-L22	KB1	K02890	A4V06_01235	-1.44876	0.0760177	Ribosome
RP-L22	YL45	K02890	A4V04_11185	-2.44691	0.000926554	Ribosome
RP-L22	I49	K02890	A4V07_05735	0.273019	0.879848	Ribosome
RP-L22	KB18	K02890	A4V00_09975	-1.17343	0.0239733	Ribosome
RP-L22	YL44	K02890	A4V05_08750	-0.45029	0.604589	Ribosome
RP-L22	I48	K02890	A4V03_16315	-0.557731	0.455402	Ribosome
RP-L22	YL31	K02890	A4U99_01830	-0.287015	0.72885	Ribosome
RP-L23	YL45	K02892	A4V04_11170	-2.49923	0.0173759	Ribosome
RP-L23	YL32	K02892	A4V08_22095	-1.67987	0.00999511	Ribosome
RP-L23	YL27	K02892	A4V02_12765	-0.373458	0.356345	Ribosome
RP-L23	YL58	K02892	A4V09_15585	-1.37488	0.00200511	Ribosome
RP-L23	YL44	K02892	A4V05_08770	-0.22712	0.844446	Ribosome
RP-L23	KB1	K02892	A4V06_01220	-0.30666	0.872232	Ribosome
RP-L23	KB18	K02892	A4V00_09960	-0.855609	0.574819	Ribosome
RP-L23	I48	K02892	A4V03_16330	-0.0190707	0.974598	Ribosome
RP-L23	YL31	K02892	A4U99_01815	-0.0544471	0.96562	Ribosome
RP-L24	YL58	K02895	A4V09_15540	-1.13588	0.203658	Ribosome
RP-L24	YL27	K02895	A4V02_12810	-0.242423	0.816409	Ribosome
RP-L24	YL31	K02895	A4U99_01860	-0.42232	0.467232	Ribosome
RP-L24	YL45	K02895	A4V04_11215	-1.96782	0.0413969	Ribosome
RP-L24	KB18	K02895	A4V00_10005	-1.66481	0.0143806	Ribosome
RP-L24	YL44	K02895	A4V05_00165	0.143501	0.89643	Ribosome
RP-L24	YL32	K02895	A4V08_22140	-2.82254	0.000233267	Ribosome
RP-L24	KB1	K02895	A4V06_01265	-0.0703884	0.974444	Ribosome
RP-L24	I48	K02895	A4V03_16285	-0.334522	0.669926	Ribosome
RP-L30	KB1	K02907	A4V06_01300	-0.893083	0.598376	Ribosome
RP-L30	YL58	K02907	A4V09_15505	-2.71882	0.0171815	Ribosome
RP-L30	YL31	K02907	A4U99_01895	-0.0227196	0.982762	Ribosome
RP-L30	YL45	K02907	A4V04_11250	-2.13385	7.70616e-05	Ribosome
RP-L30	YL27	K02907	A4V02_12845	-1.22542	0.0686068	Ribosome
RP-L30	KB18	K02907	A4V00_10040	-1.66985	0.216621	Ribosome
RP-L30	I49	K02907	A4V07_05670	0.133267	0.94698	Ribosome
RP-L30	I48	K02907	A4V03_16250	-1.10602	0.0504244	Ribosome
RP-L30	YL32	K02907	A4V08_22175	-2.34474	4.59046e-05	Ribosome
RP-L36	YL31	K02919	A4U99_01930	-0.0892667	0.94767	Ribosome
RP-L36	I48	K02919	A4V03_20720	-1.10579	0.300183	Ribosome
RP-L36	YL32	K02919	A4V08_36760	-3.80735	0.0141828	Ribosome
RP-L36	YL44	K02919	A4V05_03265	0.185033	0.92061	Ribosome
RP-L36	YL58	K02919	A4V09_15470	-1.29425	0.000727228	Ribosome
RP-L36	YL45	K02919	A4V04_11265	-1.60039	0.0801702	Ribosome
RP-S10	KB1	K02946	A4V06_01205	-1.51457	0.317477	Ribosome
RP-S10	YL31	K02946	A4U99_01800	0.346078	0.679577	Ribosome
RP-S10	YL45	K02946	A4V04_11115	-1.46997	2.22957e-06	Ribosome
RP-S10	I48	K02946	A4V03_16345	-0.603991	0.0940878	Ribosome
RP-S10	I46	K02946	A4V01_05385	-1.33064	0.336632	Ribosome
RP-S10	YL27	K02946	A4V02_12750	-0.669412	0.32444	Ribosome
RP-S10	YL44	K02946	A4V05_08785	0.15512	0.890777	Ribosome
RP-S10	KB18	K02946	A4V00_09945	-1.05169	0.00862862	Ribosome
RP-S10	YL58	K02946	A4V09_15600	-2.67242	0.0574463	Ribosome
RP-S10	YL32	K02946	A4V08_22080	-2.04203	0.00276433	Ribosome
RP-S20	YL44	K02968	A4V05_03835	0.289796	0.815433	Ribosome
RP-S20	YL45	K02968	A4V04_05305	-0.170985	0.89883	Ribosome
RP-S20	I49	K02968	A4V07_01975	1.41504	0.365764	Ribosome
RP-S20	I48	K02968	A4V03_19525	0.589839	0.434822	Ribosome
RP-S20	KB18	K02968	A4V00_14345	-2.48542	0.00229582	Ribosome
RP-S20	YL32	K02968	A4V08_07270	-1.34684	0.00331337	Ribosome
RP-S20	YL31	K02968	A4U99_18190	0.611435	0.249447	Ribosome
RP-S20	YL27	K02968	A4V02_02840	-0.75878	0.231367	Ribosome
RP-S20	YL58	K02968	A4V09_02245	-1.18274	0.0471595	Ribosome
SOD2	YL27	K04564	A4V02_05130	3.1773	8.56836e-06	Oxidative stress
SOD2	I48	K04564	A4V03_09480	0.287637	0.759051	Oxidative stress
SOD2	YL31	K04564	A4U99_08530	0.459432	0.814302	Oxidative stress
SOD2	YL44	K04564	A4V05_03535	0.691023	0.423169	Oxidative stress
SOD2	KB1	K04564	A4V06_03100	1.18556	0.281444	Oxidative stress
tpx	KB1	K11065	A4V06_12500	0.0100892	0.991157	Oxidative stress
tpx	I48	K11065	A4V03_10875	-0.143009	0.745257	Oxidative stress
tpx	YL27	K11065	A4V02_10595	2.44815	0.00269845	Oxidative stress
trpA	YL44	K01695	A4V05_03240	0.338525	0.61298	Amino acid biosynthesis
trpA	YL32	K01695	A4V08_14680	0.795019	0.156735	Amino acid biosynthesis
trpA	YL58	K01695	A4V09_05865	-2.26918	0.0105482	Amino acid biosynthesis
trpA	YL27	K01695	A4V02_01705	0.796172	0.504983	Amino acid biosynthesis
trpA	I48	K01695	A4V03_10245	-0.709549	0.443202	Amino acid biosynthesis
trpB	YL44	K01696	A4V05_03235	0.479018	0.225554	Amino acid biosynthesis
trpB	I48	K06001	A4V03_04755	-0.271951	0.455241	Amino acid biosynthesis
trpB	YL44	K06001	A4V05_04070	-0.0303026	0.95667	Amino acid biosynthesis
trpB	YL27	K06001	A4V02_00435	-0.307304	0.59975	Amino acid biosynthesis
trpB	YL31	K06001	A4U99_00365	-1.12553	0.402171	Amino acid biosynthesis
trpB	KB18	K06001	A4V00_06185	-2.35295	0.00798156	Amino acid biosynthesis
trpB	YL58	K06001	A4V09_10055	-2.1103	0.000329533	Amino acid biosynthesis
trpB	YL58	K01696	A4V09_05860	-2.45943	0.00654344	Amino acid biosynthesis
trxA	YL27	K03671	A4V02_10215	0.483518	0.675391	Protein folding
trxA	YL58	K03671	A4V09_08845	1.44708	0.00015422	Protein folding
trxA	I46	K03671	A4V01_08605	1.54969	0.0422172	Protein folding
trxA	YL44	K03671	A4V05_10795	0.697221	0.322472	Protein folding
trxA	YL45	K03671	A4V04_07010	0.60928	0.280879	Protein folding
trxA	YL32	K03671	A4V08_16430	0.0437217	0.952572	Protein folding
trxA	YL27	K03671	A4V02_06700	1.70108	0.0147208	Protein folding
trxA	YL32	K03671	A4V08_12930	0.728209	0.103475	Protein folding
trxA	I48	K03671	A4V03_05950	-0.523562	0.397682	Protein folding
trxB	I46	K00384	A4V01_20830	2.04103	0.146533	Oxidative stress
trxB	YL58	K00384	A4V09_10330	1.81081	0.000863835	Oxidative stress
trxB	YL44	K00384	A4V05_02055	0.073196	0.876609	Oxidative stress
trxB	YL45	K00384	A4V04_00930	0.296775	0.549561	Oxidative stress
trxB	I46	K00384	A4V01_05780	0.465053	0.409749	Oxidative stress
trxB	YL32	K00384	A4V08_22290	-0.572813	0.185429	Oxidative stress
trxB	YL58	K00384	A4V09_21220	0.283394	0.694099	Oxidative stress
trxB	YL58	K00384	A4V09_08020	0.611435	0.713019	Oxidative stress
trxB	I49	K00384	A4V07_03955	-0.601133	0.554596	Oxidative stress
trxB	KB1	K00384	A4V06_02000	-1.32193	0.00569647	Oxidative stress
trxB	YL32	K00384	A4V08_06215	0.418144	0.574243	Oxidative stress
trxB	KB18	K00384	A4V00_08490	-0.631436	0.334329	Oxidative stress
trxB	I48	K00384	A4V03_02990	-0.489106	0.0313214	Oxidative stress
trxB	YL58	K00384	A4V09_08840	1.4599	4.39426e-05	Oxidative stress
trxB	KB1	K00384	A4V06_06975	-0.218639	0.919859	Oxidative stress
trxB	YL32	K00384	A4V08_16435	0.0745762	0.89883	Oxidative stress
trxB	YL31	K00384	A4U99_07885	-0.460973	0.703886	Oxidative stress
trxB	YL27	K00384	A4V02_06980	1.30339	0.0736178	Oxidative stress
trxB	YL45	K00384	A4V04_08525	0.539639	0.303197	Oxidative stress

## Sheet: SI Figure 4
Source Data Supplementary Figure 4
Supplementary Figure 4a Caecal amino acids 6h post LPS
Sample	Amino acid	Area	Countfactor	Treatment
1_GF_PBS	L-alanine	0.0858498	0 - 0.1	GF PBS
1_GF_PBS	L-arginine	2.58357	2 - 4	GF PBS
1_GF_PBS	L-asparagine	0.728134	0.5 - 1	GF PBS
1_GF_PBS	L-aspartate	0.0593292	0 - 0.1	GF PBS
1_GF_PBS	L-cystine	0.105232	0.1 - 0.5	GF PBS
1_GF_PBS	L-glutamate	0.804044	0.5 - 1	GF PBS
1_GF_PBS	L-glutamine	1.32521	1 - 2	GF PBS
1_GF_PBS	L-histidine	0.884792	0.5 - 1	GF PBS
1_GF_PBS	L-isoleucine	1.07903	1 - 2	GF PBS
1_GF_PBS	L-leucine	1.24411	1 - 2	GF PBS
1_GF_PBS	L-lysine	1.27696	1 - 2	GF PBS
1_GF_PBS	L-methionine	0.194535	0.1 - 0.5	GF PBS
1_GF_PBS	L-phenylalanine	0.836507	0.5 - 1	GF PBS
1_GF_PBS	L-proline	13.821	> 4	GF PBS
1_GF_PBS	L-serine	0.234705	0.1 - 0.5	GF PBS
1_GF_PBS	L-threonine	0.516519	0.5 - 1	GF PBS
1_GF_PBS	L-tryptophan	0.192607	0.1 - 0.5	GF PBS
1_GF_PBS	L-tyrosine	0.433629	0.1 - 0.5	GF PBS
10_GF_LPS	L-alanine	0.2041	0.1 - 0.5	GF LPS
10_GF_LPS	L-arginine	2.64897	2 - 4	GF LPS
10_GF_LPS	L-asparagine	0.858066	0.5 - 1	GF LPS
10_GF_LPS	L-aspartate	0.132602	0.1 - 0.5	GF LPS
10_GF_LPS	L-cystine	0.0846831	0 - 0.1	GF LPS
10_GF_LPS	L-glutamate	1.45084	1 - 2	GF LPS
10_GF_LPS	L-glutamine	1.68522	1 - 2	GF LPS
10_GF_LPS	L-histidine	0.976509	0.5 - 1	GF LPS
10_GF_LPS	L-isoleucine	1.76311	1 - 2	GF LPS
10_GF_LPS	L-leucine	2.52093	2 - 4	GF LPS
10_GF_LPS	L-lysine	1.0074	1 - 2	GF LPS
10_GF_LPS	L-methionine	0.304657	0.1 - 0.5	GF LPS
10_GF_LPS	L-phenylalanine	1.76869	1 - 2	GF LPS
10_GF_LPS	L-proline	18.022	> 4	GF LPS
10_GF_LPS	L-serine	0.302893	0.1 - 0.5	GF LPS
10_GF_LPS	L-threonine	0.715984	0.5 - 1	GF LPS
10_GF_LPS	L-tryptophan	0.614742	0.5 - 1	GF LPS
10_GF_LPS	L-tyrosine	0.67822	0.5 - 1	GF LPS
11_GF_LPS	L-alanine	0.190025	0.1 - 0.5	GF LPS
11_GF_LPS	L-arginine	2.42632	2 - 4	GF LPS
11_GF_LPS	L-asparagine	0.859041	0.5 - 1	GF LPS
11_GF_LPS	L-aspartate	0.146284	0.1 - 0.5	GF LPS
11_GF_LPS	L-cystine	0.089858	0 - 0.1	GF LPS
11_GF_LPS	L-glutamate	1.54666	1 - 2	GF LPS
11_GF_LPS	L-glutamine	1.66248	1 - 2	GF LPS
11_GF_LPS	L-histidine	0.899872	0.5 - 1	GF LPS
11_GF_LPS	L-isoleucine	2.13538	2 - 4	GF LPS
11_GF_LPS	L-leucine	2.83799	2 - 4	GF LPS
11_GF_LPS	L-lysine	0.894627	0.5 - 1	GF LPS
11_GF_LPS	L-methionine	0.316248	0.1 - 0.5	GF LPS
11_GF_LPS	L-phenylalanine	1.94502	1 - 2	GF LPS
11_GF_LPS	L-proline	17.2681	> 4	GF LPS
11_GF_LPS	L-serine	0.00295671	0 - 0.1	GF LPS
11_GF_LPS	L-threonine	0.714199	0.5 - 1	GF LPS
11_GF_LPS	L-tryptophan	0.709396	0.5 - 1	GF LPS
11_GF_LPS	L-tyrosine	0.687769	0.5 - 1	GF LPS
12_GF_LPS	L-alanine	0.185242	0.1 - 0.5	GF LPS
12_GF_LPS	L-arginine	1.9833	1 - 2	GF LPS
12_GF_LPS	L-asparagine	0.729231	0.5 - 1	GF LPS
12_GF_LPS	L-aspartate	0.116912	0.1 - 0.5	GF LPS
12_GF_LPS	L-cystine	0.0531314	0 - 0.1	GF LPS
12_GF_LPS	L-glutamate	1.10481	1 - 2	GF LPS
12_GF_LPS	L-glutamine	1.41478	1 - 2	GF LPS
12_GF_LPS	L-histidine	0.653421	0.5 - 1	GF LPS
12_GF_LPS	L-isoleucine	1.7883	1 - 2	GF LPS
12_GF_LPS	L-leucine	2.3501	2 - 4	GF LPS
12_GF_LPS	L-lysine	0.773053	0.5 - 1	GF LPS
12_GF_LPS	L-methionine	0.281807	0.1 - 0.5	GF LPS
12_GF_LPS	L-phenylalanine	1.51055	1 - 2	GF LPS
12_GF_LPS	L-proline	16.0449	> 4	GF LPS
12_GF_LPS	L-serine	0.233675	0.1 - 0.5	GF LPS
12_GF_LPS	L-threonine	0.552966	0.5 - 1	GF LPS
12_GF_LPS	L-tryptophan	0.609863	0.5 - 1	GF LPS
12_GF_LPS	L-tyrosine	0.559542	0.5 - 1	GF LPS
13_GF_LPS	L-alanine	0.192396	0.1 - 0.5	GF LPS
13_GF_LPS	L-arginine	2.2274	2 - 4	GF LPS
13_GF_LPS	L-asparagine	0.796463	0.5 - 1	GF LPS
13_GF_LPS	L-aspartate	0.108677	0.1 - 0.5	GF LPS
13_GF_LPS	L-cystine	0.0902367	0 - 0.1	GF LPS
13_GF_LPS	L-glutamate	1.11754	1 - 2	GF LPS
13_GF_LPS	L-glutamine	1.43678	1 - 2	GF LPS
13_GF_LPS	L-histidine	0.780907	0.5 - 1	GF LPS
13_GF_LPS	L-isoleucine	1.84432	1 - 2	GF LPS
13_GF_LPS	L-leucine	2.32919	2 - 4	GF LPS
13_GF_LPS	L-lysine	0.812011	0.5 - 1	GF LPS
13_GF_LPS	L-methionine	0.289228	0.1 - 0.5	GF LPS
13_GF_LPS	L-phenylalanine	1.54753	1 - 2	GF LPS
13_GF_LPS	L-proline	16.3255	> 4	GF LPS
13_GF_LPS	L-serine	0	0	GF LPS
13_GF_LPS	L-threonine	0.572425	0.5 - 1	GF LPS
13_GF_LPS	L-tryptophan	0.594406	0.5 - 1	GF LPS
13_GF_LPS	L-tyrosine	0.599068	0.5 - 1	GF LPS
14_GF_LPS	L-alanine	0.167612	0.1 - 0.5	GF LPS
14_GF_LPS	L-arginine	2.25163	2 - 4	GF LPS
14_GF_LPS	L-asparagine	0.724537	0.5 - 1	GF LPS
14_GF_LPS	L-aspartate	0.103211	0.1 - 0.5	GF LPS
14_GF_LPS	L-cystine	0.0693431	0 - 0.1	GF LPS
14_GF_LPS	L-glutamate	1.16773	1 - 2	GF LPS
14_GF_LPS	L-glutamine	1.35668	1 - 2	GF LPS
14_GF_LPS	L-histidine	0.703245	0.5 - 1	GF LPS
14_GF_LPS	L-isoleucine	1.4086	1 - 2	GF LPS
14_GF_LPS	L-leucine	1.78387	1 - 2	GF LPS
14_GF_LPS	L-lysine	0.777863	0.5 - 1	GF LPS
14_GF_LPS	L-methionine	0.220366	0.1 - 0.5	GF LPS
14_GF_LPS	L-phenylalanine	1.24466	1 - 2	GF LPS
14_GF_LPS	L-proline	15.5778	> 4	GF LPS
14_GF_LPS	L-serine	0.283054	0.1 - 0.5	GF LPS
14_GF_LPS	L-threonine	0.631763	0.5 - 1	GF LPS
14_GF_LPS	L-tryptophan	0.487744	0.1 - 0.5	GF LPS
14_GF_LPS	L-tyrosine	0.499671	0.1 - 0.5	GF LPS
15_SPF_PBS	L-alanine	0	0	SPF PBS
15_SPF_PBS	L-arginine	0.110923	0.1 - 0.5	SPF PBS
15_SPF_PBS	L-asparagine	0.000744772	0 - 0.1	SPF PBS
15_SPF_PBS	L-aspartate	0	0	SPF PBS
15_SPF_PBS	L-cystine	0	0	SPF PBS
15_SPF_PBS	L-glutamate	0.0931554	0 - 0.1	SPF PBS
15_SPF_PBS	L-glutamine	0.00307486	0 - 0.1	SPF PBS
15_SPF_PBS	L-histidine	0.000177868	0 - 0.1	SPF PBS
15_SPF_PBS	L-isoleucine	0.0407028	0 - 0.1	SPF PBS
15_SPF_PBS	L-leucine	0.157383	0.1 - 0.5	SPF PBS
15_SPF_PBS	L-lysine	0.0630834	0 - 0.1	SPF PBS
15_SPF_PBS	L-methionine	0.087043	0 - 0.1	SPF PBS
15_SPF_PBS	L-phenylalanine	0.106746	0.1 - 0.5	SPF PBS
15_SPF_PBS	L-proline	0.000627218	0 - 0.1	SPF PBS
15_SPF_PBS	L-serine	0	0	SPF PBS
15_SPF_PBS	L-threonine	0.00139769	0 - 0.1	SPF PBS
15_SPF_PBS	L-tryptophan	0.0285994	0 - 0.1	SPF PBS
15_SPF_PBS	L-tyrosine	0.0370086	0 - 0.1	SPF PBS
16_SPF_PBS	L-alanine	0	0	SPF PBS
16_SPF_PBS	L-arginine	0.0130938	0 - 0.1	SPF PBS
16_SPF_PBS	L-asparagine	0.00172322	0 - 0.1	SPF PBS
16_SPF_PBS	L-aspartate	0	0	SPF PBS
16_SPF_PBS	L-cystine	0	0	SPF PBS
16_SPF_PBS	L-glutamate	0.16882	0.1 - 0.5	SPF PBS
16_SPF_PBS	L-glutamine	0.00823475	0 - 0.1	SPF PBS
16_SPF_PBS	L-histidine	0.00804903	0 - 0.1	SPF PBS
16_SPF_PBS	L-isoleucine	0.0406783	0 - 0.1	SPF PBS
16_SPF_PBS	L-leucine	0.0228348	0 - 0.1	SPF PBS
16_SPF_PBS	L-lysine	0.036981	0 - 0.1	SPF PBS
16_SPF_PBS	L-methionine	0.029517	0 - 0.1	SPF PBS
16_SPF_PBS	L-phenylalanine	0.0202654	0 - 0.1	SPF PBS
16_SPF_PBS	L-proline	0.0195596	0 - 0.1	SPF PBS
16_SPF_PBS	L-serine	0.000528195	0 - 0.1	SPF PBS
16_SPF_PBS	L-threonine	0	0	SPF PBS
16_SPF_PBS	L-tryptophan	0.00759545	0 - 0.1	SPF PBS
16_SPF_PBS	L-tyrosine	0.0138328	0 - 0.1	SPF PBS
17_SPF_PBS	L-alanine	0	0	SPF PBS
17_SPF_PBS	L-arginine	0.0167422	0 - 0.1	SPF PBS
17_SPF_PBS	L-asparagine	0	0	SPF PBS
17_SPF_PBS	L-aspartate	0	0	SPF PBS
17_SPF_PBS	L-cystine	0	0	SPF PBS
17_SPF_PBS	L-glutamate	0.112701	0.1 - 0.5	SPF PBS
17_SPF_PBS	L-glutamine	0	0	SPF PBS
17_SPF_PBS	L-histidine	0	0	SPF PBS
17_SPF_PBS	L-isoleucine	0	0	SPF PBS
17_SPF_PBS	L-leucine	0.0109489	0 - 0.1	SPF PBS
17_SPF_PBS	L-lysine	0.0784948	0 - 0.1	SPF PBS
17_SPF_PBS	L-methionine	0	0	SPF PBS
17_SPF_PBS	L-phenylalanine	0	0	SPF PBS
17_SPF_PBS	L-proline	0.0201126	0 - 0.1	SPF PBS
17_SPF_PBS	L-serine	0.0121601	0 - 0.1	SPF PBS
17_SPF_PBS	L-threonine	0	0	SPF PBS
17_SPF_PBS	L-tryptophan	0	0	SPF PBS
17_SPF_PBS	L-tyrosine	0	0	SPF PBS
18_SPF_PBS	L-alanine	0	0	SPF PBS
18_SPF_PBS	L-arginine	0	0	SPF PBS
18_SPF_PBS	L-asparagine	0	0	SPF PBS
18_SPF_PBS	L-aspartate	0	0	SPF PBS
18_SPF_PBS	L-cystine	0	0	SPF PBS
18_SPF_PBS	L-glutamate	0.186929	0.1 - 0.5	SPF PBS
18_SPF_PBS	L-glutamine	0	0	SPF PBS
18_SPF_PBS	L-histidine	0.00446246	0 - 0.1	SPF PBS
18_SPF_PBS	L-isoleucine	0	0	SPF PBS
18_SPF_PBS	L-leucine	0.000678934	0 - 0.1	SPF PBS
18_SPF_PBS	L-lysine	0.0684728	0 - 0.1	SPF PBS
18_SPF_PBS	L-methionine	0	0	SPF PBS
18_SPF_PBS	L-phenylalanine	0	0	SPF PBS
18_SPF_PBS	L-proline	0.0112505	0 - 0.1	SPF PBS
18_SPF_PBS	L-serine	0	0	SPF PBS
18_SPF_PBS	L-threonine	0	0	SPF PBS
18_SPF_PBS	L-tryptophan	0	0	SPF PBS
18_SPF_PBS	L-tyrosine	0	0	SPF PBS
19_SPF_PBS	L-alanine	0.0091005	0 - 0.1	SPF PBS
19_SPF_PBS	L-arginine	0.101119	0.1 - 0.5	SPF PBS
19_SPF_PBS	L-asparagine	0	0	SPF PBS
19_SPF_PBS	L-aspartate	0	0	SPF PBS
19_SPF_PBS	L-cystine	0	0	SPF PBS
19_SPF_PBS	L-glutamate	0.658109	0.5 - 1	SPF PBS
19_SPF_PBS	L-glutamine	0	0	SPF PBS
19_SPF_PBS	L-histidine	0.0141944	0 - 0.1	SPF PBS
19_SPF_PBS	L-isoleucine	0.00568916	0 - 0.1	SPF PBS
19_SPF_PBS	L-leucine	0.151957	0.1 - 0.5	SPF PBS
19_SPF_PBS	L-lysine	0.190472	0.1 - 0.5	SPF PBS
19_SPF_PBS	L-methionine	0.0085443	0 - 0.1	SPF PBS
19_SPF_PBS	L-phenylalanine	0.0235531	0 - 0.1	SPF PBS
19_SPF_PBS	L-proline	0.150414	0.1 - 0.5	SPF PBS
19_SPF_PBS	L-serine	0	0	SPF PBS
19_SPF_PBS	L-threonine	0	0	SPF PBS
19_SPF_PBS	L-tryptophan	0	0	SPF PBS
19_SPF_PBS	L-tyrosine	0	0	SPF PBS
2_GF_PBS	L-alanine	0.0745059	0 - 0.1	GF PBS
2_GF_PBS	L-arginine	1.90747	1 - 2	GF PBS
2_GF_PBS	L-asparagine	0.565184	0.5 - 1	GF PBS
2_GF_PBS	L-aspartate	0.0305387	0 - 0.1	GF PBS
2_GF_PBS	L-cystine	0.0993189	0 - 0.1	GF PBS
2_GF_PBS	L-glutamate	0.570684	0.5 - 1	GF PBS
2_GF_PBS	L-glutamine	1.11679	1 - 2	GF PBS
2_GF_PBS	L-histidine	0.626309	0.5 - 1	GF PBS
2_GF_PBS	L-isoleucine	0.841232	0.5 - 1	GF PBS
2_GF_PBS	L-leucine	0.846758	0.5 - 1	GF PBS
2_GF_PBS	L-lysine	0.940877	0.5 - 1	GF PBS
2_GF_PBS	L-methionine	0.108342	0.1 - 0.5	GF PBS
2_GF_PBS	L-phenylalanine	0.576137	0.5 - 1	GF PBS
2_GF_PBS	L-proline	10.4711	> 4	GF PBS
2_GF_PBS	L-serine	0.146263	0.1 - 0.5	GF PBS
2_GF_PBS	L-threonine	0.39601	0.1 - 0.5	GF PBS
2_GF_PBS	L-tryptophan	0.152668	0.1 - 0.5	GF PBS
2_GF_PBS	L-tyrosine	0.269444	0.1 - 0.5	GF PBS
20_SPF_PBS	L-alanine	0.00763227	0 - 0.1	SPF PBS
20_SPF_PBS	L-arginine	0.0328714	0 - 0.1	SPF PBS
20_SPF_PBS	L-asparagine	0	0	SPF PBS
20_SPF_PBS	L-aspartate	0	0	SPF PBS
20_SPF_PBS	L-cystine	0	0	SPF PBS
20_SPF_PBS	L-glutamate	0.121689	0.1 - 0.5	SPF PBS
20_SPF_PBS	L-glutamine	0	0	SPF PBS
20_SPF_PBS	L-histidine	0	0	SPF PBS
20_SPF_PBS	L-isoleucine	0.0298929	0 - 0.1	SPF PBS
20_SPF_PBS	L-leucine	0.0280467	0 - 0.1	SPF PBS
20_SPF_PBS	L-lysine	0.112731	0.1 - 0.5	SPF PBS
20_SPF_PBS	L-methionine	0	0	SPF PBS
20_SPF_PBS	L-phenylalanine	0.00702522	0 - 0.1	SPF PBS
20_SPF_PBS	L-proline	0.0224407	0 - 0.1	SPF PBS
20_SPF_PBS	L-serine	0	0	SPF PBS
20_SPF_PBS	L-threonine	0	0	SPF PBS
20_SPF_PBS	L-tryptophan	0	0	SPF PBS
20_SPF_PBS	L-tyrosine	0	0	SPF PBS
21_SPF_LPS	L-alanine	0	0	SPF LPS
21_SPF_LPS	L-arginine	0.117592	0.1 - 0.5	SPF LPS
21_SPF_LPS	L-asparagine	0.00207526	0 - 0.1	SPF LPS
21_SPF_LPS	L-aspartate	0.0725601	0 - 0.1	SPF LPS
21_SPF_LPS	L-cystine	0	0	SPF LPS
21_SPF_LPS	L-glutamate	0.845895	0.5 - 1	SPF LPS
21_SPF_LPS	L-glutamine	0.0458975	0 - 0.1	SPF LPS
21_SPF_LPS	L-histidine	0.0238868	0 - 0.1	SPF LPS
21_SPF_LPS	L-isoleucine	0.141308	0.1 - 0.5	SPF LPS
21_SPF_LPS	L-leucine	0.210472	0.1 - 0.5	SPF LPS
21_SPF_LPS	L-lysine	0.114203	0.1 - 0.5	SPF LPS
21_SPF_LPS	L-methionine	0.0951626	0 - 0.1	SPF LPS
21_SPF_LPS	L-phenylalanine	0.117377	0.1 - 0.5	SPF LPS
21_SPF_LPS	L-proline	0.0834122	0 - 0.1	SPF LPS
21_SPF_LPS	L-serine	0.00130487	0 - 0.1	SPF LPS
21_SPF_LPS	L-threonine	0.0052514	0 - 0.1	SPF LPS
21_SPF_LPS	L-tryptophan	0.0265346	0 - 0.1	SPF LPS
21_SPF_LPS	L-tyrosine	0.0762799	0 - 0.1	SPF LPS
22_SPF_LPS	L-alanine	0	0	SPF LPS
22_SPF_LPS	L-arginine	0.457228	0.1 - 0.5	SPF LPS
22_SPF_LPS	L-asparagine	0.0214854	0 - 0.1	SPF LPS
22_SPF_LPS	L-aspartate	0.152443	0.1 - 0.5	SPF LPS
22_SPF_LPS	L-cystine	0	0	SPF LPS
22_SPF_LPS	L-glutamate	1.19378	1 - 2	SPF LPS
22_SPF_LPS	L-glutamine	0.155257	0.1 - 0.5	SPF LPS
22_SPF_LPS	L-histidine	0.0987676	0 - 0.1	SPF LPS
22_SPF_LPS	L-isoleucine	0.647273	0.5 - 1	SPF LPS
22_SPF_LPS	L-leucine	0.941318	0.5 - 1	SPF LPS
22_SPF_LPS	L-lysine	0.503886	0.5 - 1	SPF LPS
22_SPF_LPS	L-methionine	0.304657	0.1 - 0.5	SPF LPS
22_SPF_LPS	L-phenylalanine	0.511476	0.5 - 1	SPF LPS
22_SPF_LPS	L-proline	0.547624	0.5 - 1	SPF LPS
22_SPF_LPS	L-serine	0.00888196	0 - 0.1	SPF LPS
22_SPF_LPS	L-threonine	0.0210617	0 - 0.1	SPF LPS
22_SPF_LPS	L-tryptophan	0.0975555	0 - 0.1	SPF LPS
22_SPF_LPS	L-tyrosine	0.259096	0.1 - 0.5	SPF LPS
23_SPF_LPS	L-alanine	0.00982133	0 - 0.1	SPF LPS
23_SPF_LPS	L-arginine	0.0166173	0 - 0.1	SPF LPS
23_SPF_LPS	L-asparagine	0	0	SPF LPS
23_SPF_LPS	L-aspartate	0.0240476	0 - 0.1	SPF LPS
23_SPF_LPS	L-cystine	0	0	SPF LPS
23_SPF_LPS	L-glutamate	1.26404	1 - 2	SPF LPS
23_SPF_LPS	L-glutamine	0.0354874	0 - 0.1	SPF LPS
23_SPF_LPS	L-histidine	0	0	SPF LPS
23_SPF_LPS	L-isoleucine	0	0	SPF LPS
23_SPF_LPS	L-leucine	0.0202406	0 - 0.1	SPF LPS
23_SPF_LPS	L-lysine	0.247105	0.1 - 0.5	SPF LPS
23_SPF_LPS	L-methionine	0	0	SPF LPS
23_SPF_LPS	L-phenylalanine	0	0	SPF LPS
23_SPF_LPS	L-proline	0.0399962	0 - 0.1	SPF LPS
23_SPF_LPS	L-serine	0	0	SPF LPS
23_SPF_LPS	L-threonine	0	0	SPF LPS
23_SPF_LPS	L-tryptophan	0	0	SPF LPS
23_SPF_LPS	L-tyrosine	0	0	SPF LPS
24_SPF_LPS	L-alanine	0.00955981	0 - 0.1	SPF LPS
24_SPF_LPS	L-arginine	0	0	SPF LPS
24_SPF_LPS	L-asparagine	0	0	SPF LPS
24_SPF_LPS	L-aspartate	0.0209856	0 - 0.1	SPF LPS
24_SPF_LPS	L-cystine	0	0	SPF LPS
24_SPF_LPS	L-glutamate	1.13443	1 - 2	SPF LPS
24_SPF_LPS	L-glutamine	0	0	SPF LPS
24_SPF_LPS	L-histidine	0	0	SPF LPS
24_SPF_LPS	L-isoleucine	8.12e-05	0 - 0.1	SPF LPS
24_SPF_LPS	L-leucine	0.0209108	0 - 0.1	SPF LPS
24_SPF_LPS	L-lysine	0.20133	0.1 - 0.5	SPF LPS
24_SPF_LPS	L-methionine	0	0	SPF LPS
24_SPF_LPS	L-phenylalanine	0	0	SPF LPS
24_SPF_LPS	L-proline	0.108013	0.1 - 0.5	SPF LPS
24_SPF_LPS	L-serine	0	0	SPF LPS
24_SPF_LPS	L-threonine	0	0	SPF LPS
24_SPF_LPS	L-tryptophan	0	0	SPF LPS
24_SPF_LPS	L-tyrosine	0	0	SPF LPS
25_SPF_LPS	L-alanine	0	0	SPF LPS
25_SPF_LPS	L-arginine	0.0409583	0 - 0.1	SPF LPS
25_SPF_LPS	L-asparagine	0	0	SPF LPS
25_SPF_LPS	L-aspartate	0.00724742	0 - 0.1	SPF LPS
25_SPF_LPS	L-cystine	0	0	SPF LPS
25_SPF_LPS	L-glutamate	1.84844	1 - 2	SPF LPS
25_SPF_LPS	L-glutamine	0	0	SPF LPS
25_SPF_LPS	L-histidine	0	0	SPF LPS
25_SPF_LPS	L-isoleucine	0.0378351	0 - 0.1	SPF LPS
25_SPF_LPS	L-leucine	0.00975522	0 - 0.1	SPF LPS
25_SPF_LPS	L-lysine	0.191006	0.1 - 0.5	SPF LPS
25_SPF_LPS	L-methionine	0	0	SPF LPS
25_SPF_LPS	L-phenylalanine	0	0	SPF LPS
25_SPF_LPS	L-proline	0.101444	0.1 - 0.5	SPF LPS
25_SPF_LPS	L-serine	0	0	SPF LPS
25_SPF_LPS	L-threonine	0	0	SPF LPS
25_SPF_LPS	L-tryptophan	0	0	SPF LPS
25_SPF_LPS	L-tyrosine	0	0	SPF LPS
26_SPF_LPS	L-alanine	0	0	SPF LPS
26_SPF_LPS	L-arginine	0	0	SPF LPS
26_SPF_LPS	L-asparagine	0	0	SPF LPS
26_SPF_LPS	L-aspartate	0.0250031	0 - 0.1	SPF LPS
26_SPF_LPS	L-cystine	0	0	SPF LPS
26_SPF_LPS	L-glutamate	1.4678	1 - 2	SPF LPS
26_SPF_LPS	L-glutamine	0	0	SPF LPS
26_SPF_LPS	L-histidine	0	0	SPF LPS
26_SPF_LPS	L-isoleucine	0.0986548	0 - 0.1	SPF LPS
26_SPF_LPS	L-leucine	0.00997729	0 - 0.1	SPF LPS
26_SPF_LPS	L-lysine	0.172269	0.1 - 0.5	SPF LPS
26_SPF_LPS	L-methionine	0	0	SPF LPS
26_SPF_LPS	L-phenylalanine	0.0094439	0 - 0.1	SPF LPS
26_SPF_LPS	L-proline	0.040714	0 - 0.1	SPF LPS
26_SPF_LPS	L-serine	0	0	SPF LPS
26_SPF_LPS	L-threonine	0	0	SPF LPS
26_SPF_LPS	L-tryptophan	0	0	SPF LPS
26_SPF_LPS	L-tyrosine	0	0	SPF LPS
3_GF_PBS	L-alanine	0.11632	0.1 - 0.5	GF PBS
3_GF_PBS	L-arginine	1.52767	1 - 2	GF PBS
3_GF_PBS	L-asparagine	0.54366	0.5 - 1	GF PBS
3_GF_PBS	L-aspartate	0.0366175	0 - 0.1	GF PBS
3_GF_PBS	L-cystine	0.0516997	0 - 0.1	GF PBS
3_GF_PBS	L-glutamate	0.532377	0.5 - 1	GF PBS
3_GF_PBS	L-glutamine	0.97722	0.5 - 1	GF PBS
3_GF_PBS	L-histidine	0.439587	0.1 - 0.5	GF PBS
3_GF_PBS	L-isoleucine	1.20515	1 - 2	GF PBS
3_GF_PBS	L-leucine	1.39873	1 - 2	GF PBS
3_GF_PBS	L-lysine	0.527361	0.5 - 1	GF PBS
3_GF_PBS	L-methionine	0.158262	0.1 - 0.5	GF PBS
3_GF_PBS	L-phenylalanine	0.889252	0.5 - 1	GF PBS
3_GF_PBS	L-proline	12.0828	> 4	GF PBS
3_GF_PBS	L-serine	0	0	GF PBS
3_GF_PBS	L-threonine	0.416435	0.1 - 0.5	GF PBS
3_GF_PBS	L-tryptophan	0.392151	0.1 - 0.5	GF PBS
3_GF_PBS	L-tyrosine	0.329292	0.1 - 0.5	GF PBS
4_GF_PBS	L-alanine	0.14557	0.1 - 0.5	GF PBS
4_GF_PBS	L-arginine	2.61909	2 - 4	GF PBS
4_GF_PBS	L-asparagine	0.724054	0.5 - 1	GF PBS
4_GF_PBS	L-aspartate	0.117891	0.1 - 0.5	GF PBS
4_GF_PBS	L-cystine	0.0926953	0 - 0.1	GF PBS
4_GF_PBS	L-glutamate	1.24456	1 - 2	GF PBS
4_GF_PBS	L-glutamine	1.37433	1 - 2	GF PBS
4_GF_PBS	L-histidine	1.01377	1 - 2	GF PBS
4_GF_PBS	L-isoleucine	1.28681	1 - 2	GF PBS
4_GF_PBS	L-leucine	1.3424	1 - 2	GF PBS
4_GF_PBS	L-lysine	0.906754	0.5 - 1	GF PBS
4_GF_PBS	L-methionine	0.149541	0.1 - 0.5	GF PBS
4_GF_PBS	L-phenylalanine	0.939007	0.5 - 1	GF PBS
4_GF_PBS	L-proline	14.8926	> 4	GF PBS
4_GF_PBS	L-serine	0	0	GF PBS
4_GF_PBS	L-threonine	0.606487	0.5 - 1	GF PBS
4_GF_PBS	L-tryptophan	0.371459	0.1 - 0.5	GF PBS
4_GF_PBS	L-tyrosine	0.426042	0.1 - 0.5	GF PBS
5_GF_PBS	L-alanine	0.123185	0.1 - 0.5	GF PBS
5_GF_PBS	L-arginine	2.0568	2 - 4	GF PBS
5_GF_PBS	L-asparagine	0.697896	0.5 - 1	GF PBS
5_GF_PBS	L-aspartate	0.0635092	0 - 0.1	GF PBS
5_GF_PBS	L-cystine	0.0674388	0 - 0.1	GF PBS
5_GF_PBS	L-glutamate	0.844468	0.5 - 1	GF PBS
5_GF_PBS	L-glutamine	1.28487	1 - 2	GF PBS
5_GF_PBS	L-histidine	0.701571	0.5 - 1	GF PBS
5_GF_PBS	L-isoleucine	1.65786	1 - 2	GF PBS
5_GF_PBS	L-leucine	1.72547	1 - 2	GF PBS
5_GF_PBS	L-lysine	0.69644	0.5 - 1	GF PBS
5_GF_PBS	L-methionine	0.223254	0.1 - 0.5	GF PBS
5_GF_PBS	L-phenylalanine	1.25805	1 - 2	GF PBS
5_GF_PBS	L-proline	13.5792	> 4	GF PBS
5_GF_PBS	L-serine	0.0025422	0 - 0.1	GF PBS
5_GF_PBS	L-threonine	0.579268	0.5 - 1	GF PBS
5_GF_PBS	L-tryptophan	0.487362	0.1 - 0.5	GF PBS
5_GF_PBS	L-tyrosine	0.49743	0.1 - 0.5	GF PBS
6_GF_PBS	L-alanine	0.10314	0.1 - 0.5	GF PBS
6_GF_PBS	L-arginine	2.1002	2 - 4	GF PBS
6_GF_PBS	L-asparagine	0.556374	0.5 - 1	GF PBS
6_GF_PBS	L-aspartate	0.0754126	0 - 0.1	GF PBS
6_GF_PBS	L-cystine	0.0596759	0 - 0.1	GF PBS
6_GF_PBS	L-glutamate	0.758257	0.5 - 1	GF PBS
6_GF_PBS	L-glutamine	0.981792	0.5 - 1	GF PBS
6_GF_PBS	L-histidine	0.618868	0.5 - 1	GF PBS
6_GF_PBS	L-isoleucine	1.02291	1 - 2	GF PBS
6_GF_PBS	L-leucine	1.163	1 - 2	GF PBS
6_GF_PBS	L-lysine	0.725109	0.5 - 1	GF PBS
6_GF_PBS	L-methionine	0.145318	0.1 - 0.5	GF PBS
6_GF_PBS	L-phenylalanine	0.716924	0.5 - 1	GF PBS
6_GF_PBS	L-proline	11.8979	> 4	GF PBS
6_GF_PBS	L-serine	0	0	GF PBS
6_GF_PBS	L-threonine	0.461301	0.1 - 0.5	GF PBS
6_GF_PBS	L-tryptophan	0.249101	0.1 - 0.5	GF PBS
6_GF_PBS	L-tyrosine	0.298883	0.1 - 0.5	GF PBS
7_GF_PBS	L-alanine	0.105157	0.1 - 0.5	GF PBS
7_GF_PBS	L-arginine	2.45623	2 - 4	GF PBS
7_GF_PBS	L-asparagine	0.663896	0.5 - 1	GF PBS
7_GF_PBS	L-aspartate	0.0715517	0 - 0.1	GF PBS
7_GF_PBS	L-cystine	0.0739178	0 - 0.1	GF PBS
7_GF_PBS	L-glutamate	0.870503	0.5 - 1	GF PBS
7_GF_PBS	L-glutamine	1.25912	1 - 2	GF PBS
7_GF_PBS	L-histidine	0.697958	0.5 - 1	GF PBS
7_GF_PBS	L-isoleucine	1.3361	1 - 2	GF PBS
7_GF_PBS	L-leucine	1.52173	1 - 2	GF PBS
7_GF_PBS	L-lysine	0.822235	0.5 - 1	GF PBS
7_GF_PBS	L-methionine	0.173571	0.1 - 0.5	GF PBS
7_GF_PBS	L-phenylalanine	1.04518	1 - 2	GF PBS
7_GF_PBS	L-proline	15.129	> 4	GF PBS
7_GF_PBS	L-serine	0.002486	0 - 0.1	GF PBS
7_GF_PBS	L-threonine	0.552725	0.5 - 1	GF PBS
7_GF_PBS	L-tryptophan	0.411115	0.1 - 0.5	GF PBS
7_GF_PBS	L-tyrosine	0.467761	0.1 - 0.5	GF PBS
8_GF_LPS	L-alanine	0.0617721	0 - 0.1	GF LPS
8_GF_LPS	L-arginine	2.46529	2 - 4	GF LPS
8_GF_LPS	L-asparagine	0.699297	0.5 - 1	GF LPS
8_GF_LPS	L-aspartate	0.0708125	0 - 0.1	GF LPS
8_GF_LPS	L-cystine	0.103971	0.1 - 0.5	GF LPS
8_GF_LPS	L-glutamate	0.824274	0.5 - 1	GF LPS
8_GF_LPS	L-glutamine	1.35304	1 - 2	GF LPS
8_GF_LPS	L-histidine	0.935532	0.5 - 1	GF LPS
8_GF_LPS	L-isoleucine	1.17706	1 - 2	GF LPS
8_GF_LPS	L-leucine	1.34796	1 - 2	GF LPS
8_GF_LPS	L-lysine	1.24049	1 - 2	GF LPS
8_GF_LPS	L-methionine	0.195603	0.1 - 0.5	GF LPS
8_GF_LPS	L-phenylalanine	0.816292	0.5 - 1	GF LPS
8_GF_LPS	L-proline	13.3672	> 4	GF LPS
8_GF_LPS	L-serine	0.190922	0.1 - 0.5	GF LPS
8_GF_LPS	L-threonine	0.463697	0.1 - 0.5	GF LPS
8_GF_LPS	L-tryptophan	0.255227	0.1 - 0.5	GF LPS
8_GF_LPS	L-tyrosine	0.426697	0.1 - 0.5	GF LPS
9_GF_LPS	L-alanine	0.123078	0.1 - 0.5	GF LPS
9_GF_LPS	L-arginine	2.78451	2 - 4	GF LPS
9_GF_LPS	L-asparagine	0.747873	0.5 - 1	GF LPS
9_GF_LPS	L-aspartate	0.0756341	0 - 0.1	GF LPS
9_GF_LPS	L-cystine	0.0935283	0 - 0.1	GF LPS
9_GF_LPS	L-glutamate	0.900402	0.5 - 1	GF LPS
9_GF_LPS	L-glutamine	1.39575	1 - 2	GF LPS
9_GF_LPS	L-histidine	1.02071	1 - 2	GF LPS
9_GF_LPS	L-isoleucine	0.941974	0.5 - 1	GF LPS
9_GF_LPS	L-leucine	1.11612	1 - 2	GF LPS
9_GF_LPS	L-lysine	1.44615	1 - 2	GF LPS
9_GF_LPS	L-methionine	0.13661	0.1 - 0.5	GF LPS
9_GF_LPS	L-phenylalanine	0.67874	0.5 - 1	GF LPS
9_GF_LPS	L-proline	11.6924	> 4	GF LPS
9_GF_LPS	L-serine	0.262129	0.1 - 0.5	GF LPS
9_GF_LPS	L-threonine	0.565167	0.5 - 1	GF LPS
9_GF_LPS	L-tryptophan	0.228377	0.1 - 0.5	GF LPS
9_GF_LPS	L-tyrosine	0.333015	0.1 - 0.5	GF LPS
Supplementary Figure 4b L-glutamate μmol g-1 caecal content
	0h	3h	6h	9h						Comparison	p value	Significantly different	Analysis	Software
	0.400657	1.73374	3.38358	1.28493						0h vs 3h	0.2863	Not significant	Kruskal-Wallis test (Multiple comparisons)	Prism v9
	1.03079	0.882784	4.77512	1.60761						0h vs 6h	0.0002	p<0.05	Kruskal-Wallis test (Multiple comparisons)	Prism v9
	0.321961	3.56115	5.05616	1.35258						0h vs 9h	>0.9999	Not significant	Kruskal-Wallis test (Multiple comparisons)	Prism v9
	0.611058	0.773018	4.53773	0.85324
	1.22281	4.01758	7.39378	2.33821
	1.80184	3.54791	5.8712	1.2783
	0.372622
	0.675279
	0.450806
	0.747718
	2.63243
	0.486757
	0.969959
	0.422672
	1.28311
	1.53191
	2.54326
	2.47378
n=	18	6	6	6
Supplementary Figure 4c AUC of hydrogen
	PBS	LPS								Comparison	p value	Significantly different	Analysis	Software
	221.2	132.2								PBS vs LPS	0.1143	Not significant	Mann-Withney test	Prism v9
	177.2	121.4
	136.2	3.878
	90.75	11.36
n=	4	4
Supplementary Figure 4d Cumulative food consumption (g)
Time (h)	PBS_1	PBS_2	PBS_3	PBS_4	LPS_1	LPS_2	LPS_3	LPS_4
0	0.29	0	0.03	0	0	0	0	0
0.4	1.5	0	0.15	0	0	0	0	0
0.8	1.5	0	0.15	0	0	0	0	0
1.2	1.5	0	0.15	0	0	0	0	0
1.6	1.5	0	0.15	0	0	0.02	0	0
2	1.5	0	0.15	0	0	0.02	0.12	0
2.4	1.5	0	0.15	0	0	0.02	0.19	0
2.8	1.5	0	0.15	0	0	0.07	0.2	0
3.2	1.5	0	0.2	0	0	0.13	0.2	0
3.6	1.5	0	0.2	0	0	0.32	0.2	0
4	1.5	0	0.2	0	0	0.32	0.2	0
4.4	1.5	0	0.2	0	0	0.32	0.2	0
4.8	1.5	0	0.2	0	0	0.32	0.2	0
5.2	1.5	0	0.2	0	0	0.32	0.2	0
5.6	1.5	0.04	0.2	0	0	0.32	0.2	0
6	1.5	0.04	0.23	0	0	0.32	0.33	0
6.4	1.5	0.04	0.23	0	0	0.32	0.34	0
6.8	1.5	0.04	0.23	0	0	0.32	0.34	0
7.2	1.5	0.04	0.23	0	0	0.32	0.34	0
7.6	1.5	0.04	0.23	0	0	0.37	0.34	0
8	1.5	0.04	0.23	0	1.02	0.37	0.34	0
8.4	1.5	0.04	0.37	0	1.02	0.37	0.53	0
8.8	1.5	0.04	0.46	0	1.02	0.37	0.53	0
9.2	1.5	0.04	0.49	0.06	1.02	0.37	0.53	0
9.6	1.5	0.04	0.49	0.06	1.02	0.59	0.53	0
10	1.5	0.07	0.49	0.06	1.02	0.59	0.53	0.05
10.4	1.5	0.07	0.49	0.06	1.02	0.59	0.95	0.05
10.8	1.5	0.07	0.49	0.06	1.02	0.77	0.95	0.05
11.2	1.5	0.07	0.49	0.06	1.02	0.88	0.95	0.05
11.6	1.5	0.1	0.54	0.09	1.02	0.88	0.95	0.11
12	1.5	0.15	0.54	0.09	1.02	0.89	0.96	0.11
12.4	1.5	0.27	0.75	0.17	1.02	0.96	1.13	0.34
12.8	1.64	0.48	0.86	0.3	1.02	0.98	1.23	0.38
13.2	1.64	0.65	1.08	0.33	1.02	1.18	1.48	0.44
13.6	1.64	0.66	1.3	0.37	1.02	1.32	1.53	0.51
14	1.64	0.66	1.39	0.57	1.21	1.61	1.53	0.63
14.4	1.64	0.86	1.47	0.59	1.21	1.66	1.57	0.64
14.8	1.64	1.04	1.6	0.74	1.25	1.78	1.74	0.9
15.2	1.64	1.05	1.77	0.97	1.43	1.97	1.87	1.05
15.6	1.64	1.05	1.98	1.16	1.64	2.12	2	1.19
16	1.64	1.28	2.06	1.21	1.78	2.5	2.11	1.29
16.4	1.76	1.53	2.34	1.27	1.78	2.58	2.15	1.38
16.8	1.84	1.66	2.35	1.48	1.79	2.64	2.29	1.47
17.2	1.84	1.67	2.42	1.48	1.9	2.79	2.29	1.62
17.6	1.94	1.67	2.51	1.58	2.17	2.82	2.29	1.65
18	2.05	1.67	2.51	1.72	2.21	2.82	2.29	1.89
18.4	2.22	1.72	2.51	1.78	2.28	2.82	2.53	1.9
18.8	2.56	1.88	2.51	1.87	2.28	2.82	2.71	1.98
19.2	2.56	2.19	2.66	1.9	2.28	2.82	2.72	2.17
19.6	2.56	2.23	2.83	1.9	2.28	2.95	2.72	2.17
20	2.56	2.23	2.96	1.95	2.28	2.95	2.72	2.2
20.4	2.67	2.23	3.05	2.03	2.73	2.95	2.75	2.5
20.8	2.67	2.23	3.05	2.05	2.73	2.95	3.04	2.5
21.2	2.67	2.23	3.05	2.14	2.73	2.95	3.07	2.55
21.6	2.67	2.23	3.05	2.14	2.73	2.95	3.07	2.62
22	3.44	2.43	3.05	2.14	2.73	3.26	3.07	2.68
22.4	3.44	2.43	3.32	2.16	2.73	3.36	3.12	2.75
22.8	3.44	2.43	3.45	2.17	2.74	3.51	3.3	2.82
23.2	3.44	2.61	3.47	2.2	3.15	3.53	3.54	2.87
23.6	3.86	2.75	3.47	2.2	3.15	3.54	3.69	2.87
24	3.86	2.96	3.47	2.27	3.15	3.54	3.7	2.87
24.4	4.21	2.96	3.47	2.27	3.15	3.54	3.7	2.87
24.8	4.21	2.96	3.49	2.27	3.15	3.54	3.7	2.87
25.2	4.21	2.96	3.56	2.27	3.15	3.54	3.7	2.87
25.6	4.21	2.96	3.67	2.27	3.15	3.54	3.7	2.87
26	4.21	2.96	3.67	2.27	3.15	3.64	3.72	2.87
26.4	4.21	2.97	3.67	2.27	3.15	3.64	3.72	2.87
26.8	4.21	2.97	3.67	2.28	3.15	3.64	3.72	2.89
27.2	4.21	2.97	3.67	2.32	3.15	3.71	3.72	2.89
27.6	4.21	2.97	4.01	2.32	3.15	3.71	3.72	2.89
28	4.21	2.99	4.01	2.32	3.15	3.71	3.72	2.89
28.4	4.21	2.99	4.01	2.32	3.15	3.71	3.72	2.89
28.8	4.21	2.99	4.01	2.32	3.15	3.71	3.75	2.89
29.2	4.21	2.99	4.01	2.32	3.15	3.71	3.79	2.89
29.6	4.21	3	4.01	2.32	3.15	3.81	3.79	2.89
30	4.21	3.07	4.01	2.32	3.15	3.81	3.79	2.89
30.4	4.21	3.07	4.01	2.32	3.4	3.81	3.79	2.89
30.8	4.21	3.07	4.01	2.32	3.4	3.81	3.79	2.89
31.2	4.21	3.07	4.01	2.32	3.4	3.81	3.79	2.89
31.6	4.21	3.07	4.01	2.32	3.4	3.81	3.79	2.89
32	4.21	3.07	4.01	2.32	3.4	3.81	3.79	2.89
32.4	4.21	3.43	4.01	2.32	3.4	3.81	3.95	2.89
32.8	4.21	3.52	4.01	2.32	3.4	3.81	3.95	2.89
33.2	4.21	3.52	4.02	2.36	3.44	3.87	3.95	2.89
33.6	4.22	3.53	4.02	2.36	3.45	3.87	3.98	2.91
34	4.24	3.53	4.02	2.36	3.45	3.87	3.98	2.91
34.4	4.25	3.53	4.02	2.36	3.45	3.87	3.98	2.91
34.8	4.25	3.53	4.08	2.36	3.45	3.87	3.98	2.91
35.2	4.42	3.53	4.24	2.47	3.45	3.87	3.98	2.91
35.6	4.43	3.53	4.24	2.47	3.45	3.87	3.98	2.91
36	4.43	3.53	4.25	2.47	3.45	3.87	3.98	2.91
36.4	4.51	3.61	4.39	2.58	3.45	3.87	3.98	2.91
36.8	4.72	3.63	4.65	2.58	3.45	3.87	3.98	2.91
37.2	4.81	3.77	4.7	2.58	3.45	3.87	3.98	2.91
37.6	4.94	3.77	4.78	2.69	3.45	3.87	3.98	2.91
38	5.02	3.92	4.78	2.69	3.45	3.87	3.98	2.91
38.4	5.09	3.92	4.78	2.91	3.45	3.87	3.98	2.91
38.8	5.21	3.92	5.18	3.03	3.45	3.87	4	2.91
39.2	5.26	4.01	5.38	3.03	3.45	3.87	4	2.91
39.6	5.29	4.12	5.54	3.27	3.45	3.87	4	2.91
40	5.44	4.31	5.76	3.37	3.45	3.87	4	2.91
40.4	5.58	4.31	5.9	3.54	3.45	3.87	4	2.91
40.8	5.73	4.31	5.98	3.59	3.45	3.87	4	2.91
41.2	5.74	4.53	5.98	3.86	3.45	3.87	4	2.92
41.6	5.97	4.53	6.22	3.86	3.45	3.87	4.04	2.92
42	5.97	4.7	6.22	3.86	3.45	3.87	4.04	2.92
42.4	5.97	4.81	6.22	4.03	3.45	3.87	4.04	2.92
42.8	6.14	4.98	6.22	4.21	3.45	3.87	4.04	2.96
43.2	6.26	5.05	6.22	4.28	3.45	3.87	4.04	2.97
43.6	6.32	5.09	6.22	4.44	3.45	3.87	4.13	2.97
44	6.33	5.09	6.22	4.44	3.45	3.87	4.13	3.04
44.4	6.53	5.21	6.29	4.44	3.45	3.87	4.13	3.04
44.8	6.53	5.28	6.55	4.44	3.45	3.87	4.13	3.04
45.2	6.53	5.33	6.69	4.44	3.45	3.87	4.13	3.04
45.6	6.66	5.38	6.71	4.68	3.45	3.87	4.17	3.04
46	6.8	5.47	6.88	4.91	3.45	3.87	4.17	3.15
46.4	6.89	5.52	6.93	4.91	3.45	3.87	4.28	3.15
46.8	7.02	5.52	6.93	4.97	3.45	3.87	4.43	3.15
47.2	7.07	5.78	6.97	4.98	3.45	3.87	4.43	3.33
47.6	7.17	5.78	7.03	5.11	3.45	3.87	4.5	3.47
48	7.22	5.78	7.03	5.11	3.45	3.87	4.65	3.5
48.4	7.23	5.78	7.03	5.11	3.47	3.87	4.65	3.5
48.8	7.24	5.78	7.03	5.11	3.47	3.91	4.65	3.5
49.2	7.36	5.78	7.03	5.11	3.47	4.09	4.65	3.5
49.6	7.36	5.78	7.03	5.11	3.47	4.23	4.65	3.55
50	7.36	5.78	7.03	5.24	3.47	4.23	4.65	3.67
50.4	7.36	5.78	7.03	5.24	3.47	4.23	4.65	3.68
50.8	7.36	5.78	7.03	5.24	3.52	4.23	4.65	3.68
51.2	7.37	5.78	7.09	5.24	3.52	4.23	4.65	3.69
51.6	7.38	5.78	7.15	5.24	3.52	4.23	4.79	3.69
52	7.39	5.78	7.15	5.24	3.52	4.47	4.79	3.9
52.4	7.4	5.85	7.15	5.24	3.52	4.83	4.79	3.9
52.8	7.42	5.85	7.15	5.24	3.52	4.83	4.79	3.9
53.2	7.42	5.85	7.15	5.24	3.52	4.83	4.79	3.9
53.6	7.88	5.85	7.15	5.24	3.57	4.83	4.79	3.9
54	7.88	5.85	7.15	5.24	3.57	4.83	4.79	3.9
54.4	7.88	5.85	7.15	5.24	3.57	4.83	4.79	3.95
54.8	7.88	5.85	7.15	5.24	3.57	4.83	4.83	3.96
55.2	7.88	5.85	7.15	5.26	3.57	4.83	4.83	3.96
55.6	7.88	5.85	7.15	5.37	3.57	4.83	4.83	3.96
56	7.88	5.85	7.15	5.37	3.57	4.83	4.83	3.96
56.4	7.88	5.93	7.28	5.37	3.57	4.83	4.83	3.96
56.8	7.88	5.93	7.29	5.38	3.59	4.98	4.83	4.16
57.2	7.88	5.95	7.29	5.38	3.66	5.16	4.89	4.18
57.6	7.88	5.95	7.3	5.38	3.66	5.16	4.96	4.19
58	7.9	5.95	7.31	5.38	3.66	5.16	4.96	4.2
58.4	7.92	5.95	7.32	5.66	3.66	5.16	4.96	4.21
58.8	7.93	5.95	7.39	5.66	3.73	5.16	5.13	4.22
59.2	7.93	5.95	7.39	5.66	3.73	5.42	5.13	4.22
59.6	8.13	5.95	7.54	5.75	3.73	5.42	5.13	4.46
60	8.13	6.1	7.54	5.75	3.84	5.97	5.37	4.47
60.4	8.24	6.1	7.74	5.95	3.95	6.22	5.56	4.58
60.8	8.4	6.24	7.99	6.08	4.04	6.37	5.7	4.71
61.2	8.43	6.24	8.11	6.37	4.04	6.52	5.86	4.79
61.6	8.43	6.52	8.38	6.38	4.04	6.75	6.1	4.8
62	8.48	6.52	8.57	6.59	4.31	7.14	6.13	5.03
62.4	8.55	6.52	8.69	6.87	4.46	7.19	6.35	5.24
62.8	8.55	6.56	8.8	7.01	4.63	7.19	6.35	5.28
63.2	8.55	6.73	9.22	7.46	4.66	7.76	6.35	5.34
63.6	8.82	6.73	9.25	7.56	4.66	8.11	6.35	5.34
64	8.89	6.73	9.38	7.89	5.01	8.21	6.46	5.34
64.4	9.16	7.01	9.64	7.91	5.23	8.32	6.65	5.64
64.8	9.16	7.08	9.76	8	5.4	8.32	6.65	5.82
65.2	9.16	7.17	9.79	8.11	5.4	8.32	6.72	5.96
65.6	9.16	7.24	9.95	8.11	5.4	8.32	6.83	5.96
66	9.16	7.44	9.95	8.11	5.4	8.4	6.86	5.96
66.4	9.21	7.64	9.96	8.11	5.4	9.15	6.86	5.96
66.8	9.21	7.64	10.33	8.11	5.56	9.4	6.86	5.96
67.2	9.28	7.64	10.34	8.11	5.63	9.46	6.86	5.96
67.6	9.35	7.64	10.39	8.55	5.63	9.46	6.86	5.96
68	9.35	7.64	10.45	8.56	5.63	9.46	6.86	5.96
68.4	9.35	7.64	10.59	8.56	5.63	9.46	6.86	5.97
68.8	9.35	7.64	10.6	8.97	5.74	9.46	6.86	6.2
69.2	9.35	7.64	10.8	8.97	5.74	9.46	6.86	6.36
69.6	9.35	7.64	10.87	8.97	5.74	9.91	6.86	6.63
70	9.35	7.84	11.11	9.21	5.82	9.91	6.86	6.77
70.4	9.47	8.1	11.29	9.54	6.07	10.21	7.05	6.78
70.8	9.49	8.29	11.29	9.54	6.29	10.76	7.12	6.97
71.2	9.78	8.69	11.49	9.64	6.38	11.26	7.37	7.13
71.6	9.93	8.7	11.49	9.84	6.38	11.26	7.37	7.14
72	10.16	8.79	11.49	9.87	6.38	11.26	7.37	7.14		Comparison	p value	Significantly different	Analysis	Software
										PBS vs LPS 72h	0.2	Not significant	Mann-Withney test	Prism v9
Supplementary Figure 4e Average hydrogen (ppm) vs Cumulative food consumption (g h-1)
Cumulative food consumption (g/h)	Average exhaled hydrogen (ppm)		Simple linear regression
0.003333	2.82694		Software	Prism v9
0.003333	19.0881
0.01	1.72225		Best-fit values
0.01	4.22685		Slope	19.07
0.013333	5.07981		Y-intercept	7.793
0.013333	1.03204		X-intercept	-0.4086
0.013333	1.71024		1/slope	0.05244
0.013333	14.5858
0.013333	5.66135		Std. Error
0.013333	16.2449		Slope	4.346
0.016667	6.72111		Y-intercept	0.9172
0.016667	7.35758
0.02	2.54233		95% Confidence Intervals
0.023333	11.8327		Slope	10.45 to 27.69
0.026667	3.68879		Y-intercept	5.973 to 9.612
0.026667	16.4623		X-intercept	-0.8902 to -0.2229
0.03	18.0612
0.033333	5.25257		Goodness of Fit
0.033333	7.81524		R squared	0.1628
0.033333	11.9242		Sy.x	5.638
0.04	2.64703
0.043333	1.87243		Is slope significantly non-zero?
0.043333	6.84325		F	19.26
0.043333	14.0309		DFn, DFd	1, 99
0.046667	13.2586		P value	<0.0001
0.05	8.15618		Deviation from zero?	Significant
0.056667	4.07122
0.063333	12.8896		Equation	Y = 19.07*X + 7.793
0.066667	9.95452
0.066667	7.80578		Data
0.066667	15.7257		Number of X values	101
0.073333	1.9488		Maximum number of Y replicates	1
0.073333	13.7992		Total number of values	101
0.08	0.034897		Number of missing values	0
0.086667	5.00372
0.09	4.34868
0.093333	5.03804
0.096667	2.52203
0.1	17.9368
0.103333	13.6762
0.106667	5.47283
0.113333	4.2274
0.113333	6.77548
0.116667	17.4563
0.123333	4.63473
0.133333	11.2709
0.14	12.3536
0.15	2.30606
0.15	5.45252
0.15	12.5063
0.156667	15.3067
0.16	10.391
0.163333	19.7575
0.17	6.12586
0.17	10.9474
0.17	18.3244
0.173333	13.2143
0.18	7.78633
0.183333	5.92677
0.183333	11.468
0.186667	18.4688
0.186667	14.7417
0.19	11.631
0.193333	9.43996
0.196667	10.6084
0.21	11.1427
0.21	6.54205
0.21	14.4062
0.216667	20.0349
0.22	7.09382
0.22	20.0378
0.22	18.855
0.226667	18.6407
0.226667	15.0006
0.23	5.52117
0.233333	8.84725
0.246667	18.2786
0.26	25.2552
0.266667	9.37986
0.276667	15.3753
0.283333	25.9116
0.286667	19.3327
0.3	11.873
0.3	10.139
0.303333	10.2509
0.31	8.02002
0.313333	16.2866
0.32	8.05892
0.336667	9.65418
0.336667	19.121
0.343333	15.1608
0.346667	25.9989
0.353333	15.7958
0.383333	15.8072
0.393333	5.65017
0.396667	12.9139
0.406667	18.1985
0.426667	7.28919
0.44	23.5257
0.506667	9.48284
0.593333	13.7678

[truncated: 2 more sheets: SI Figure 5, SI Figure 6]
